# Supplementary material for: Disruption of the nuclear localization signal in RBM20 is causative in dilated cardiomyopathy
Source: JCI Insight. 2023 Jul 10;8(13):e170001. doi: 10.1172/jci.insight.170001 (PMC10371347; doi:10.1172/jci.insight.170001)
Supplement: Supplemental table 5 [file jciinsight-8-170001-s064.xlsx]

## Sheet: Sheet1
genes	genename	chr_number	startpos	endpos	strand	logFC	FoldChange	logCPM	F	PValue	FDR	type	RSHM1_S274	RSHM2_S275	RSHM3_S276	RSWT1_S277	RSWT2_S278	RSWT3_S279
Myh7b	myosin, heavy chain 7B, cardiac muscle, beta	2	155453129	155476227	+	-7.581	191.53	5.97	1078.6	3.07e-12	1.13e-08	down-regulated	0.7041	0.2364	0.5887	120.3796	135.145	106.650
Hopx	HOP homeobox	5	77234831	77262970	-	-6.361	82.21	6.69	2974.0	1.27e-14	1.87e-10	down-regulated	2.8705	2.2458	1.8397	203.4344	194.761	200.266
Gm36703	-	13	102486218	102493192	+	-6.194	73.20	3.10	460.5	2.95e-10	2.00e-07	down-regulated	0.0542	0.0394	0.0736	11.6970	12.310	15.130
Aqp4	aquaporin 4	18	15522451	15544039	-	-5.792	55.40	2.86	191.2	3.00e-08	3.47e-06	down-regulated	0.0542	0.0000	0.1472	10.6390	7.741	13.034
Strit1	small transmembrane regulator of ion transport 1	3	63388516	63391327	-	-5.787	55.21	2.43	158.9	5.68e-07	3.02e-05	down-regulated	0.0000	0.0000	0.0000	4.9374	6.881	8.444
Nppa	natriuretic peptide type A	4	148085179	148086531	+	5.560	47.16	11.56	817.2	1.37e-11	4.04e-08	up-regulated	4654.9667	6063.8674	7047.0550	96.3977	141.918	135.097
Scn4b	sodium channel, type IV, beta	9	45049922	45065453	+	-4.920	30.26	4.63	297.2	3.00e-09	7.65e-07	down-regulated	2.1123	1.0638	0.8830	52.9600	44.994	35.021
AW551984	expressed sequence AW551984	9	39498692	39516070	-	4.895	29.75	3.50	162.4	6.96e-08	6.40e-06	up-regulated	20.4184	21.5514	12.5098	0.2939	0.484	0.680
Lgi1	leucine-rich repeat LGI family, member 1	19	38253135	38297387	+	-4.842	28.67	2.74	313.6	7.55e-09	1.35e-06	down-regulated	0.2708	0.0394	0.2943	9.8161	8.171	9.577
Ubxn10	UBX domain protein 10	4	138437148	138465749	-	-4.777	27.41	2.12	191.8	2.30e-05	6.07e-04	down-regulated	0.1083	0.0394	0.0000	4.7611	3.978	5.157
Lincred1	long intergenic non-protein coding RNA of erythroid differentiation 1	2	103731296	103744313	+	-4.445	21.79	1.95	148.6	1.82e-04	3.36e-03	down-regulated	0.0000	0.0788	0.0736	2.9977	3.763	4.307
Casq1	calsequestrin 1	1	172037461	172047462	-	4.409	21.24	8.04	591.6	7.73e-11	1.29e-07	up-regulated	531.9621	543.0011	425.7741	16.4581	20.213	33.208
Gm35356	-	1	143956377	143994414	+	-4.369	20.67	1.69	101.1	1.37e-03	1.82e-02	down-regulated	0.0000	0.0000	0.0000	1.8809	2.580	2.890
Acsm5	acyl-CoA synthetase medium-chain family member 5	7	119125354	119142583	+	-4.365	20.61	1.96	106.2	1.94e-04	3.56e-03	down-regulated	0.0000	0.0394	0.1472	3.7619	2.742	4.647
Gm31114	-	9	90787753	90815998	-	-4.211	18.51	2.09	75.0	7.88e-05	1.68e-03	down-regulated	0.2166	0.0000	0.1472	2.7626	4.354	6.120
Pde11a	phosphodiesterase 11A	2	75816152	76169501	-	-4.040	16.45	1.92	149.8	4.52e-04	7.17e-03	down-regulated	0.0542	0.1576	0.0736	3.9970	3.440	3.003
Slc26a4	solute carrier family 26, member 4	12	31569813	31610054	-	4.032	16.36	2.54	226.4	1.30e-06	5.74e-05	up-regulated	6.8242	6.6191	8.3889	0.4702	0.108	0.397
Cyp3a13	cytochrome P450, family 3, subfamily a, polypeptide 13	5	137891195	137923872	-	-3.957	15.53	1.91	77.0	5.74e-04	8.77e-03	down-regulated	0.2708	0.0394	0.0000	4.4672	2.688	3.060
Cacng6	calcium channel, voltage-dependent, gamma subunit 6	7	3472017	3484183	+	-3.856	14.48	1.69	48.2	3.02e-03	3.49e-02	down-regulated	0.0000	0.0788	0.0736	2.7038	1.183	3.343
Grin2a	glutamate receptor, ionotropic, NMDA2A (epsilon 1)	16	9385765	9813744	-	3.845	14.37	2.09	75.0	1.69e-04	3.17e-03	up-regulated	2.8705	4.3733	5.8134	0.0000	0.215	0.340
Ogdhl	oxoglutarate dehydrogenase-like	14	32043941	32070108	+	-3.836	14.28	6.78	1428.8	6.71e-13	3.31e-09	down-regulated	18.4145	11.7804	12.1418	202.4940	198.040	204.912
Rp1	retinitis pigmentosa 1 (human)	1	4185896	4479489	-	-3.823	14.16	2.19	112.8	7.54e-05	1.62e-03	down-regulated	0.2708	0.1970	0.2208	4.7611	3.548	6.290
Slc24a2	solute carrier family 24 (sodium/potassium/calcium exchanger), member 2	4	86901361	87148780	-	3.765	13.59	4.77	314.4	2.23e-09	6.60e-07	up-regulated	37.8039	50.6675	53.1298	2.2336	3.064	4.703
Cngb3	cyclic nucleotide gated channel beta 3	4	19280850	19510623	+	-3.665	12.68	2.23	138.5	7.11e-05	1.54e-03	down-regulated	0.4874	0.2364	0.1472	4.7023	4.462	6.177
Gm40652	-	10	56993318	57036276	+	-3.649	12.55	2.24	72.8	6.69e-05	1.47e-03	down-regulated	0.2166	0.3152	0.3679	7.5825	3.924	4.023
Tent5b	terminal nucleotidyltransferase 5B	4	133207444	133215251	+	3.643	12.49	2.50	111.0	6.45e-06	2.09e-04	up-regulated	5.6327	9.1800	5.7398	0.2939	0.430	0.567
Pm20d1	peptidase M20 domain containing 1	1	131725122	131749210	+	-3.599	12.12	3.27	345.9	1.35e-09	5.24e-07	down-regulated	1.0290	0.7092	1.4717	15.4589	12.955	14.394
Gm40604	-	10	15573759	15635821	-	-3.590	12.04	1.71	68.3	4.09e-03	4.45e-02	down-regulated	0.1083	0.1576	0.0000	2.5863	1.720	3.003
Syndig1	synapse differentiation inducing 1	2	149672703	149846312	+	3.566	11.84	1.96	96.7	8.18e-04	1.19e-02	up-regulated	2.4914	4.3339	3.9737	0.2351	0.215	0.113
Kctd16	potassium channel tetramerisation domain containing 16	18	40389358	40680311	+	3.530	11.55	4.50	306.6	2.55e-09	7.11e-07	up-regulated	31.7379	38.4537	44.1522	1.7634	3.817	3.910
Cenpf	centromere protein F	1	189372803	189420302	-	-3.507	11.37	5.13	330.2	1.72e-09	5.66e-07	down-regulated	5.2535	7.4859	3.0171	65.0685	52.843	63.865
Trnp1	TMF1-regulated nuclear protein 1	4	133218408	133226446	-	3.492	11.25	2.59	193.6	4.02e-06	1.44e-04	up-regulated	6.4992	8.9436	6.9908	0.6466	0.484	0.510
Mthfd2	methylenetetrahydrofolate dehydrogenase (NAD+ dependent), methenyltetrahydrofolate cyclohydrolase	6	83282686	83302926	-	3.480	11.16	4.26	422.0	4.69e-10	2.78e-07	up-regulated	34.0126	27.3037	33.4821	2.1748	3.602	2.323
Lncbate10	brown adipose tissue enriched long noncoding RNA 10	18	61603296	61617678	-	3.474	11.11	2.04	108.1	5.71e-04	8.74e-03	up-regulated	4.8203	3.9005	3.1642	0.1763	0.376	0.170
Rhd	Rh blood group, D antigen	4	134591847	134623483	+	-3.392	10.50	2.10	196.0	3.94e-04	6.41e-03	down-regulated	0.3250	0.2758	0.2943	4.0558	4.354	4.477
Gm39752	-	2	4225977	4276329	+	3.380	10.41	2.24	97.3	1.48e-04	2.85e-03	up-regulated	5.9576	5.0431	4.1945	0.0588	0.430	0.623
Lrtm1	leucine-rich repeats and transmembrane domains 1	14	28740165	28755599	+	-3.348	10.19	8.21	1882.4	1.51e-13	1.12e-09	down-regulated	59.2513	45.3486	53.8657	561.2227	537.783	507.691
Atp6v0a4	ATPase, H+ transporting, lysosomal V0 subunit A4	6	38025418	38101521	-	3.336	10.10	1.89	91.4	2.07e-03	2.56e-02	up-regulated	3.8995	2.8367	2.8699	0.0588	0.323	0.227
Rasgef1a	RasGEF domain family, member 1A	6	117988466	118068507	+	3.334	10.09	2.87	290.8	3.12e-07	1.89e-05	up-regulated	9.3156	8.8254	11.1116	1.0580	0.806	0.680
Gm40427	-	12	58554708	58565051	-	-3.315	9.95	1.88	46.6	2.23e-03	2.72e-02	down-regulated	0.1625	0.1576	0.2943	4.4084	1.613	3.400
A330102I10Rik	RIKEN cDNA A330102I10 gene	13	29198397	29224319	+	3.295	9.81	3.14	335.3	9.96e-09	1.62e-06	up-regulated	13.2693	12.2532	11.9947	0.7641	1.451	1.247
Cacna1s	calcium channel, voltage-dependent, L type, alpha 1S subunit	1	135980261	136047560	+	-3.228	9.37	3.46	290.5	3.38e-09	8.29e-07	down-regulated	1.2998	1.5760	2.0604	18.4566	16.611	13.997
Mylk4	myosin light chain kinase family, member 4	13	32884807	32967947	-	-3.200	9.19	6.74	578.0	8.76e-11	1.29e-07	down-regulated	22.9098	21.4726	17.4401	210.8406	190.837	165.868
Map1a	microtubule-associated protein 1 A	2	121119608	121141313	+	3.197	9.17	5.63	762.3	1.99e-11	4.89e-08	up-regulated	89.8519	76.2770	91.5422	9.9337	8.977	8.670
Phkg1	phosphorylase kinase gamma 1	5	129892272	129907953	-	-3.190	9.13	3.96	550.1	1.14e-10	1.50e-07	down-regulated	2.3289	2.5610	2.8699	25.4513	22.739	25.217
Gm12295	predicted12295	11	65168480	65178659	-	3.183	9.08	5.18	504.0	1.82e-10	1.69e-07	up-regulated	58.1140	67.5698	60.1205	4.7023	7.418	7.877
Gm11627	predicted11627	11	102467225	102469945	-	3.165	8.97	2.53	165.6	2.19e-05	5.81e-04	up-regulated	6.1743	8.3527	6.2549	0.5878	0.645	0.737
Gm35922	-	19	28737433	28765585	+	3.148	8.87	2.68	140.2	5.98e-06	1.98e-04	up-regulated	5.9576	8.1557	9.8607	0.5878	0.860	0.907
Frem1	Fras1 related extracellular matrix protein 1	4	82816157	82970743	-	3.146	8.85	3.02	394.9	1.28e-07	1.00e-05	up-regulated	10.9404	10.5984	11.6267	1.2931	1.021	1.077
Tnni2	troponin I, skeletal, fast 2	7	141995553	141998147	+	3.126	8.73	2.83	109.4	1.25e-06	5.60e-05	up-regulated	8.6656	6.9343	12.2890	0.5290	1.236	1.077
Slc9a2	solute carrier family 9 (sodium/hydrogen exchanger), member 2	1	40720872	40808045	+	-3.076	8.43	2.51	124.4	3.62e-05	8.87e-04	down-regulated	0.5958	1.0244	0.4415	7.5237	7.365	5.157
Mybpc2	myosin binding protein C, fast-type	7	44151123	44174093	-	3.061	8.35	7.62	184.0	3.66e-08	4.01e-06	up-regulated	394.1243	393.5202	257.3336	31.7407	43.812	48.565
Mgat5b	mannoside acetylglucosaminyltransferase 5, isoenzyme B	11	116809629	116877770	+	3.051	8.29	2.22	143.5	4.09e-04	6.60e-03	up-regulated	4.2245	5.4765	4.8567	0.6466	0.430	0.340
Slc9a3	solute carrier family 9 (sodium/hydrogen exchanger), member 3	13	74234374	74317561	+	3.050	8.28	3.33	241.8	8.86e-09	1.47e-06	up-regulated	17.0605	13.1594	13.2457	1.4107	1.774	1.700
Fzd2	frizzled class receptor 2	11	102495257	102498884	+	3.021	8.12	3.35	312.7	2.75e-09	7.53e-07	up-regulated	13.3776	15.5233	15.3061	1.1168	2.097	1.870
Gm30873	-	7	83986043	83998206	+	2.961	7.79	2.56	121.4	3.65e-05	8.92e-04	up-regulated	7.3116	8.3921	5.3718	0.8229	0.860	0.680
Sbk3	SH3 domain binding kinase family, member 3	7	4968246	4995756	-	-2.930	7.62	2.38	30.7	1.81e-04	3.36e-03	down-regulated	0.4874	0.6698	0.8095	2.5275	5.376	9.464
Cilp	cartilage intermediate layer protein, nucleotide pyrophosphohydrolase	9	65172462	65187896	+	2.900	7.46	6.61	487.1	2.18e-10	1.70e-07	up-regulated	180.2995	150.7417	176.5351	15.4589	28.706	23.064
Egf	epidermal growth factor	3	129471223	129548971	-	-2.877	7.35	3.39	215.7	1.61e-08	2.28e-06	down-regulated	2.3831	1.4184	2.0604	14.5184	13.117	17.510
Cacna1h	calcium channel, voltage-dependent, T type, alpha 1H subunit	17	25593259	25655308	-	2.841	7.16	4.87	279.6	4.14e-09	9.54e-07	up-regulated	45.1155	41.6845	57.6186	7.1123	4.946	7.650
Kcne1	potassium voltage-gated channel, Isk-related subfamily, member 1	16	92142889	92156356	-	2.836	7.14	4.79	274.9	4.52e-09	9.70e-07	up-regulated	38.5080	47.5944	49.0825	4.7611	5.053	8.670
Cntn3	contactin 3	6	102140265	102541575	-	2.827	7.10	2.05	95.7	2.28e-03	2.77e-02	up-regulated	3.8995	3.1125	4.4888	0.2351	0.430	0.623
Myl1	myosin, light polypeptide 1	1	66963454	66987091	-	2.822	7.07	6.57	255.2	6.68e-09	1.25e-06	up-regulated	193.4605	130.7663	166.9688	20.2788	21.718	26.691
0610040J01Rik	RIKEN cDNA 0610040J01 gene	5	63969834	64056968	+	-2.820	7.06	2.07	67.8	2.01e-03	2.50e-02	down-regulated	0.6499	0.6304	0.0736	4.5848	3.494	3.683
Gm33217	-	13	83411254	83504519	-	2.809	7.01	3.05	144.3	6.35e-07	3.33e-05	up-regulated	11.5903	11.7804	9.7871	0.7053	2.258	1.417
Gm33274	-	13	83575779	83652023	-	2.810	7.01	2.98	174.3	1.25e-06	5.59e-05	up-regulated	10.4529	12.1350	8.7568	1.5870	1.344	1.190
4930513N10Rik	RIKEN cDNA 4930513N10 gene	8	96533458	96548356	+	2.790	6.92	3.30	90.8	1.29e-06	5.73e-05	up-regulated	9.2614	16.4689	15.7476	1.4107	1.451	2.777
Kcnv2	potassium channel, subfamily V, member 2	19	27299461	27314579	+	-2.787	6.90	3.39	138.9	1.55e-07	1.14e-05	down-regulated	3.6287	1.4578	1.1038	14.1070	15.536	15.017
Sv2b	synaptic vesicle glycoprotein 2 b	7	74764642	74959143	-	2.781	6.88	2.72	209.2	1.92e-05	5.23e-04	up-regulated	7.6366	9.1406	7.5795	0.9405	1.183	1.077
Sgo2a	shugoshin 2A	1	58024499	58065436	+	-2.771	6.83	4.07	332.5	1.66e-09	5.58e-07	down-regulated	4.1162	2.4822	4.4888	27.4498	24.191	25.727
Gas2l3	growth arrest-specific 2 like 3	10	89244684	89279935	-	2.733	6.65	4.40	528.2	1.42e-10	1.50e-07	up-regulated	30.9797	34.7108	34.7330	5.1726	5.376	4.137
Gm12092	predicted12092	11	29556658	29595597	-	2.710	6.54	3.17	170.3	2.97e-07	1.84e-05	up-regulated	10.7779	12.5684	13.3192	0.8817	1.989	2.380
Gm33609	-	5	97279630	97297708	+	-2.699	6.49	3.18	146.9	2.54e-07	1.64e-05	down-regulated	2.5997	0.7486	2.0604	12.8726	12.740	11.334
Tmem150c	transmembrane protein 150C	5	100225731	100313463	-	-2.683	6.42	2.40	145.0	3.34e-04	5.62e-03	down-regulated	0.9749	0.4728	0.9566	5.6428	5.429	6.290
Eppk1	epiplakin 1	15	75973337	76004395	-	2.664	6.34	2.09	69.0	2.62e-03	3.11e-02	up-regulated	3.6829	5.0431	3.3114	0.6466	0.699	0.227
Kcnd2	potassium voltage-gated channel, Shal-related family, member 2	6	21212101	21729804	+	-2.658	6.31	6.38	357.6	1.13e-09	4.77e-07	down-regulated	17.3313	23.0486	26.4913	154.2363	121.222	145.807
Nos1	nitric oxide synthase 1, neuronal	5	118004904	118096905	+	2.650	6.28	2.16	58.7	1.90e-03	2.38e-02	up-regulated	6.0118	3.2307	3.7529	0.6466	0.699	0.397
Lamc3	laminin gamma 3	2	31777293	31839095	+	2.645	6.26	3.04	77.0	2.89e-06	1.09e-04	up-regulated	13.7567	10.6378	8.0946	1.0580	1.236	2.550
Hcn1	hyperpolarization activated cyclic nucleotide gated potassium channel 1	13	117738856	118117564	+	2.643	6.25	4.07	53.6	1.59e-05	4.44e-04	up-regulated	37.2623	18.5177	21.1195	3.0565	2.742	6.120
Grin2c	glutamate receptor, ionotropic, NMDA2C (epsilon 3)	11	115139995	115158123	-	2.636	6.21	2.11	130.5	2.62e-03	3.11e-02	up-regulated	3.6829	4.2551	4.2680	0.6466	0.538	0.453
Cacna1g	calcium channel, voltage-dependent, T type, alpha 1G subunit	11	94299217	94365226	-	2.624	6.17	5.89	312.9	2.29e-09	6.64e-07	up-regulated	86.8731	91.1700	118.4750	14.4009	14.192	18.871
Thbs4	thrombospondin 4	13	92888094	92931326	-	2.625	6.17	4.71	119.7	3.27e-07	1.96e-05	up-regulated	48.4193	31.4012	45.3296	4.7611	4.999	10.087
Gm42288	-	4	50788227	50827001	-	-2.624	6.17	2.25	116.9	1.14e-03	1.56e-02	down-regulated	0.5416	0.4728	1.0302	5.2313	4.462	4.760
Gm34231	-	4	55207900	55238936	+	2.610	6.11	2.62	69.9	9.23e-05	1.92e-03	up-regulated	4.7119	8.5102	8.5361	0.7641	1.613	0.850
Gm40485	-	8	34191800	34199171	-	2.605	6.08	2.04	67.8	4.13e-03	4.48e-02	up-regulated	2.9247	3.4277	4.7832	0.2351	0.591	0.680
Tnfrsf19	tumor necrosis factor receptor superfamily, member 19	14	61201283	61284304	-	-2.577	5.97	2.25	105.4	1.27e-03	1.72e-02	down-regulated	0.4874	0.9062	0.7359	5.1726	3.978	5.327
Ccn4	cellular communication network factor 4	15	66763218	66795054	+	2.573	5.95	3.73	275.9	4.44e-09	9.66e-07	up-regulated	19.6602	19.7390	19.0590	2.2924	2.903	4.250
Abca4	ATP-binding cassette, sub-family A (ABC1), member 4	3	121837547	121973719	+	2.568	5.93	4.46	421.7	4.71e-10	2.78e-07	up-regulated	31.9004	37.1535	33.9972	4.7611	6.128	6.064
Ankrd1	ankyrin repeat domain 1 (cardiac muscle)	19	36089365	36097244	-	2.566	5.92	11.84	343.0	1.41e-09	5.34e-07	up-regulated	5545.1990	6632.2417	6719.5195	863.5824	1115.293	1191.167
Sbk2	SH3-binding domain kinase family, member 2	7	4959133	4967405	-	-2.564	5.92	2.49	55.4	2.93e-04	5.03e-03	down-regulated	0.4874	1.0638	1.3246	5.1138	4.838	8.784
Ush1c	USH1 protein network component harmonin	7	45844774	45887984	-	2.555	5.88	4.15	361.8	1.06e-09	4.62e-07	up-regulated	28.8133	24.5852	27.7423	5.3489	3.924	4.137
Shisa3	shisa family member 3	5	67765226	67771330	+	2.534	5.79	2.61	146.3	1.39e-04	2.71e-03	up-regulated	6.8784	6.1069	8.3889	0.8229	1.344	1.190
Gnao1	guanine nucleotide binding protein, alpha O	8	94536781	94696016	+	2.523	5.75	5.64	459.6	2.98e-10	2.00e-07	up-regulated	75.1203	76.8680	94.1177	12.0497	15.267	14.904
Fos	FBJ osteosarcoma oncogene	12	85520664	85524048	+	-2.514	5.71	2.24	100.2	1.71e-03	2.18e-02	down-regulated	0.7582	0.8274	0.5887	4.2321	4.139	5.723
Whrn	whirlin	4	63333145	63414320	-	-2.483	5.59	3.33	160.8	2.09e-07	1.41e-05	down-regulated	2.4914	1.8518	2.7963	13.8719	16.342	11.164
LOC118567769	LOC118567769	1	100152207	100159635	-	-2.464	5.52	4.66	235.5	1.02e-08	1.63e-06	down-regulated	8.6656	7.8405	4.7832	43.6729	38.382	36.324
Kcnj6	potassium inwardly-rectifying channel, subfamily J, member 6	16	94545839	94798719	-	2.447	5.45	2.42	67.8	7.51e-04	1.10e-02	up-regulated	4.7661	7.7223	4.7096	0.9992	0.753	1.077
Gm30735	-	3	53610463	53645187	+	2.419	5.35	5.54	98.5	8.67e-07	4.16e-05	up-regulated	94.9971	75.6861	54.9695	15.5765	10.913	15.130
Ltbp2	latent transforming growth factor beta binding protein 2	12	84829986	84923581	-	2.417	5.34	4.48	100.5	7.83e-07	3.90e-05	up-regulated	41.4868	23.5608	37.8973	4.8787	6.935	7.027
Efemp1	epidermal growth factor-containing fibulin-like extracellular matrix protein 1	11	28803154	28876743	+	-2.371	5.17	2.55	125.6	4.16e-04	6.69e-03	down-regulated	0.9207	1.3396	1.2510	5.4077	6.720	7.480
Fah	fumarylacetoacetate hydrolase	7	84234367	84255150	-	-2.366	5.15	3.56	177.6	4.40e-08	4.68e-06	down-regulated	3.5746	2.5216	3.2378	16.9284	18.922	13.487
2310039L15Rik	RIKEN cDNA 2310039L15 gene	10	95172138	95199078	+	-2.361	5.14	2.30	97.6	1.96e-03	2.44e-02	down-regulated	0.8666	0.8668	0.8830	5.8779	4.032	4.987
Ahnak2	AHNAK nucleoprotein 2	12	112738631	112766278	-	2.359	5.13	5.89	222.5	1.37e-08	2.07e-06	up-regulated	81.3487	88.4514	117.8863	15.4001	19.998	20.004
Slc22a3	solute carrier family 22 (organic cation transporter), member 3	17	12638859	12726591	-	-2.334	5.04	2.76	127.8	1.19e-04	2.39e-03	down-regulated	1.5706	1.3790	1.5453	9.6398	7.526	6.857
Inhba	inhibin beta-A	13	16178841	16206194	+	2.308	4.95	3.62	58.9	1.03e-05	3.06e-04	up-regulated	11.8069	23.3638	16.3363	2.5275	4.731	2.777
Mmel1	membrane metallo-endopeptidase-like 1	4	154954042	154979987	+	2.288	4.88	2.41	49.9	1.36e-03	1.81e-02	up-regulated	3.5746	6.3433	6.9172	1.5870	0.860	0.680
Adra1a	adrenergic receptor, alpha 1a	14	66872700	67008689	+	-2.269	4.82	6.00	298.3	2.94e-09	7.65e-07	down-regulated	25.4553	21.2756	17.4401	97.6908	94.881	116.170
Wfikkn2	WAP, follistatin/kazal, immunoglobulin, kunitz and netrin domain containing 2	11	94126777	94138613	-	-2.262	4.80	2.59	134.5	5.24e-04	8.14e-03	down-regulated	1.5706	1.0244	1.3246	6.2894	7.687	6.120
Cmtm8	CKLF-like MARVEL transmembrane domain containing 8	9	114618411	114673220	-	-2.260	4.79	2.87	112.3	7.25e-05	1.56e-03	down-regulated	2.5455	1.8124	0.9566	9.0520	8.924	8.727
Polq	polymerase (DNA directed), theta	16	36832104	36922321	+	-2.250	4.76	4.34	210.8	1.81e-08	2.47e-06	down-regulated	7.2575	5.3583	6.3285	30.6239	34.834	25.444
Alox5	arachidonate 5-lipoxygenase	6	116387030	116438139	-	-2.251	4.76	2.93	196.5	4.96e-05	1.13e-03	down-regulated	2.3289	1.7730	1.5453	9.5222	9.354	9.237
Ces1d	carboxylesterase 1D	8	93892700	93924432	-	-2.241	4.73	6.49	205.4	2.07e-08	2.69e-06	down-regulated	32.7670	29.7465	29.8027	133.9575	124.823	176.125
Gm33937	-	11	87193171	87252570	+	2.220	4.66	5.01	354.4	1.19e-09	4.87e-07	up-regulated	47.9860	52.1253	49.7448	10.4627	8.440	12.750
Myom3	myomesin family, member 3	4	135486688	135542882	+	2.218	4.65	4.00	180.6	4.03e-08	4.39e-06	up-regulated	20.6892	21.4726	27.5215	4.8199	3.763	6.007
Lamc2	laminin, gamma 2	1	152998502	153062193	-	2.212	4.63	4.70	334.0	1.62e-09	5.58e-07	up-regulated	37.2081	42.4724	39.3690	7.8176	10.214	7.197
Tlr4	toll-like receptor 4	4	66745788	66765338	+	2.196	4.58	7.81	349.1	1.28e-09	5.13e-07	up-regulated	328.2112	402.7790	363.9611	73.8853	99.773	63.468
Tpm2	tropomyosin 2, beta	4	43513726	43523583	-	2.175	4.52	5.58	150.6	1.03e-07	8.57e-06	up-regulated	71.2208	61.4235	93.4554	12.2848	18.922	18.247
Ramp1	receptor (calcitonin) activity modifying protein 1	1	91107544	91152918	+	2.169	4.50	4.66	206.3	2.03e-08	2.65e-06	up-regulated	35.3667	39.8327	39.3690	7.1123	6.397	11.504
Shisa4	shisa family member 4	1	135299194	135302801	-	2.169	4.50	3.60	274.1	1.84e-07	1.28e-05	up-regulated	15.4357	16.7447	17.7345	3.7031	4.086	2.947
Slc7a1	solute carrier family 7 (cationic amino acid transporter, y+ system), member 1	5	148264220	148336714	-	-2.144	4.42	5.51	82.9	2.01e-06	8.36e-05	down-regulated	17.6562	14.7353	15.9684	79.7632	86.764	47.091
Dio2	deiodinase, iodothyronine, type II	12	90691326	90705812	-	2.121	4.35	3.65	199.5	1.57e-07	1.14e-05	up-regulated	18.4687	15.7991	17.7345	2.7626	4.408	4.420
Ppm1e	protein phosphatase 1E (PP2C domain containing)	11	87117724	87249884	-	2.119	4.34	5.57	438.9	3.81e-10	2.45e-07	up-regulated	66.9421	73.2039	82.0495	14.9887	17.363	18.191
Wnt5a	wingless-type MMTV integration site family, member 5A	14	28224962	28249405	+	-2.115	4.33	3.43	176.2	1.62e-06	6.96e-05	down-regulated	3.3038	3.6247	2.7963	16.1642	14.407	12.524
Mme	membrane metallo endopeptidase	3	63202632	63291134	+	-2.106	4.30	3.51	243.3	8.04e-07	3.94e-05	down-regulated	3.3038	3.6247	3.5322	13.8131	15.321	16.830
Tox3	TOX high mobility group box family member 3	8	90973665	91075654	-	2.076	4.22	5.15	100.1	7.98e-07	3.93e-05	up-regulated	45.7654	70.1308	47.0221	13.2841	13.654	11.164
Acot1	acyl-CoA thioesterase 1	12	84056276	84064444	+	-2.066	4.19	2.79	48.3	3.62e-04	5.97e-03	down-regulated	2.8705	2.0488	0.5887	9.1108	6.827	8.160
Ret	ret proto-oncogene	6	118128709	118174705	-	-2.052	4.15	3.26	116.5	1.32e-05	3.82e-04	down-regulated	3.7371	2.5610	2.3548	12.1085	14.407	10.314
Ucp3	uncoupling protein 3 (mitochondrial, proton carrier)	7	100122198	100135639	+	-2.053	4.15	4.88	33.2	1.31e-04	2.61e-03	down-regulated	16.6272	7.4465	7.8002	51.9019	24.459	56.215
Kcnj3	potassium inwardly-rectifying channel, subfamily J, member 3	2	55301814	55488157	+	-2.050	4.14	6.18	231.9	1.10e-08	1.72e-06	down-regulated	29.8965	24.4276	27.9630	110.7986	97.676	131.300
Gm31013	-	9	30633385	30693251	-	-2.045	4.13	2.88	117.6	2.40e-04	4.23e-03	down-regulated	2.3289	1.7336	1.9868	8.5817	7.365	10.030
Ccn2	cellular communication network factor 2	10	24471340	24474581	+	2.042	4.12	6.69	144.8	1.25e-07	9.95e-06	up-regulated	158.0397	195.6963	137.4604	32.8575	49.403	35.984
Gm13481	predicted13481	2	47952232	48347277	-	2.038	4.11	3.28	154.9	1.35e-05	3.86e-04	up-regulated	12.9443	12.1744	12.2890	1.9397	3.655	3.173
Cubn	cubilin (intrinsic factor-cobalamin receptor)	2	13281149	13496687	-	-2.038	4.11	2.53	75.0	1.87e-03	2.35e-02	down-regulated	1.2998	1.3790	1.5453	5.0550	7.956	5.383
Wif1	Wnt inhibitory factor 1	10	120869909	120936547	+	2.013	4.04	3.65	58.3	1.08e-05	3.18e-04	up-regulated	14.8941	21.4332	14.8646	2.0573	4.139	6.120
Slc40a1	solute carrier family 40 (iron-regulated transporter), member 1	1	45947230	45965690	-	-2.003	4.01	4.29	256.4	6.53e-09	1.24e-06	down-regulated	7.3658	7.0525	6.5492	31.3880	26.771	26.464
Acsl6	acyl-CoA synthetase long-chain family member 6	11	54194580	54255582	+	-2.004	4.01	3.28	222.3	1.57e-05	4.40e-04	down-regulated	3.1413	3.3095	2.6491	12.9314	12.149	12.297
Ccdc136	coiled-coil domain containing 136	6	29396296	29426994	+	1.994	3.98	3.17	75.2	4.30e-05	1.01e-03	up-regulated	8.3948	10.8742	14.6438	2.1160	3.225	2.833
Sort1	sortilin 1	3	108191272	108268835	+	-1.988	3.97	5.23	316.8	2.14e-09	6.60e-07	down-regulated	16.3564	13.3564	13.0985	59.7783	52.037	57.972
Gm52720	-	4	3192871	3200228	-	-1.966	3.91	4.73	138.0	1.60e-07	1.15e-05	down-regulated	10.3446	9.9286	9.5663	39.4995	46.715	30.658
A530016L24Rik	RIKEN cDNA A530016L24 gene	12	112455829	112466362	+	-1.964	3.90	4.56	219.9	1.45e-08	2.11e-06	down-regulated	10.0196	9.0618	7.3587	38.3240	32.792	32.414
Gm28979	predicted28979	9	101219393	101225216	+	-1.965	3.90	2.70	35.2	1.05e-03	1.46e-02	down-regulated	2.2747	1.6942	1.3246	7.3474	4.354	9.917
Lingo3	leucine rich repeat and Ig domain containing 3	10	80668635	80679873	-	-1.959	3.89	3.09	87.4	9.31e-05	1.93e-03	down-regulated	2.7622	2.7974	2.2812	12.5199	10.913	7.934
Gsg1l	GSG1-like	7	125477584	125681929	-	1.933	3.82	4.27	284.7	3.76e-09	8.97e-07	up-regulated	26.1052	25.2156	30.9801	7.1710	6.988	6.970
Nkain1	Na+/K+ transporting ATPase interacting 1	4	130297143	130341115	+	-1.932	3.82	3.32	71.3	2.13e-05	5.69e-04	down-regulated	3.4121	3.6247	2.7227	16.1055	12.472	9.464
Mmp23	matrix metallopeptidase 23	4	155735111	155738982	-	1.922	3.79	3.97	236.8	4.18e-08	4.51e-06	up-regulated	19.9851	23.7972	21.1930	5.8191	5.214	5.723
Nr4a1	nuclear receptor subfamily 4, group A, member 1	15	101151788	101172676	+	-1.917	3.78	3.65	81.9	2.15e-06	8.74e-05	down-regulated	2.8705	4.8855	5.2983	15.6352	13.816	20.571
Atf5	activating transcription factor 5	7	44461680	44466082	-	1.875	3.67	5.16	197.7	2.53e-08	3.14e-06	up-regulated	53.0229	57.3654	48.6410	13.2253	17.955	11.617
Ppfia4	protein tyrosine phosphatase, receptor type, f polypeptide (PTPRF), interacting protein (liprin), alpha 4	1	134224521	134272493	-	1.872	3.66	3.45	180.5	1.27e-05	3.67e-04	up-regulated	13.5401	14.2231	14.5702	4.4672	2.957	3.797
Fsd1l	fibronectin type III and SPRY domain containing 1-like	4	53631383	53707009	+	-1.869	3.65	7.04	261.9	5.83e-09	1.15e-06	down-regulated	53.0771	62.7237	52.2467	220.4804	218.521	171.648
Chac1	ChaC, cation transport regulator 1	2	119181723	119184807	+	1.867	3.65	2.55	64.7	3.56e-03	3.98e-02	up-regulated	6.8784	5.7129	5.7398	0.9992	1.398	2.323
Pamr1	peptidase domain containing associated with muscle regeneration 1	2	102380325	102473386	+	1.855	3.62	3.28	91.4	5.43e-05	1.22e-03	up-regulated	12.8360	12.4108	11.2588	1.9985	3.225	4.533
Asns	asparagine synthetase	6	7675165	7693209	-	1.849	3.60	2.95	126.7	4.68e-04	7.37e-03	up-regulated	9.2072	8.3527	9.7135	2.6451	2.849	1.757
Srrm4	serine/arginine repetitive matrix 4	5	116577325	116730620	-	-1.842	3.58	3.52	61.9	8.62e-06	2.68e-04	down-regulated	3.7371	4.4127	4.1209	18.8681	15.482	10.314
Thsd4	thrombospondin, type I, domain containing 4	9	59874214	60429394	-	1.834	3.57	4.50	250.4	7.38e-09	1.35e-06	up-regulated	28.8674	33.1742	34.6595	10.1100	8.171	8.387
Ripor2	RHO family interacting cell polarization regulator 2	13	24685369	24917789	+	-1.834	3.56	4.25	131.6	2.04e-07	1.38e-05	down-regulated	7.3116	6.0281	8.9040	31.3293	24.083	24.311
Ptprn	protein tyrosine phosphatase, receptor type, N	1	75223679	75241437	-	1.824	3.54	3.84	147.8	5.65e-07	3.02e-05	up-regulated	16.0856	20.6452	21.2666	6.0542	4.569	5.383
Htr2a	5-hydroxytryptamine (serotonin) receptor 2A	14	74878314	74944299	+	1.819	3.53	2.71	87.2	1.99e-03	2.48e-02	up-regulated	7.9616	7.6435	5.9605	2.1160	2.043	1.643
Xkr6	X-linked Kx blood group related 6	14	63841608	64084451	+	1.815	3.52	3.54	213.3	1.03e-05	3.07e-04	up-regulated	15.4357	15.2869	14.4230	4.5848	3.870	4.023
Fibin	fin bud initiation factor homolog (zebrafish)	2	110191270	110193338	-	1.808	3.50	4.83	154.1	9.11e-08	8.02e-06	up-regulated	45.2238	34.7896	43.7107	9.1108	11.719	13.997
Pdgfc	platelet-derived growth factor, C polypeptide	3	80943723	81121347	+	1.796	3.47	2.67	70.0	2.69e-03	3.18e-02	up-regulated	6.0118	8.5890	6.0341	1.8222	1.774	2.040
Kif1a	kinesin family member 1A	1	92943177	93029760	-	1.785	3.45	2.83	67.8	1.35e-03	1.80e-02	up-regulated	9.3697	7.2495	7.2851	1.4695	2.150	3.003
Scgb1c1	secretoglobin, family 1C, member 1	7	140425478	140426682	+	-1.788	3.45	2.61	90.6	3.70e-03	4.10e-02	down-regulated	1.7873	1.8518	1.6925	7.1123	6.827	5.270
Armc2	armadillo repeat containing 2	10	41784284	41894383	-	-1.783	3.44	4.75	232.1	1.10e-08	1.72e-06	down-regulated	10.7779	9.9680	12.9513	37.7950	43.328	34.964
Il15	interleukin 15	8	83058253	83129883	-	-1.769	3.41	4.64	137.1	1.65e-07	1.17e-05	down-regulated	11.5903	9.1800	10.3022	34.5621	30.104	41.425
Sox4	SRY (sex determining region Y)-box 4	13	29132902	29137682	-	1.767	3.40	5.49	142.2	1.37e-07	1.05e-05	up-regulated	65.5881	61.0689	72.4832	15.8704	15.374	26.634
Fbn2	fibrillin 2	18	58141689	58343200	-	1.766	3.40	3.83	234.5	1.22e-06	5.53e-05	up-regulated	18.5228	19.5421	18.9854	6.0542	5.591	4.760
Tlcd4	TLC domain containing 4	3	120995657	121076756	-	1.758	3.38	3.54	143.6	1.76e-05	4.83e-04	up-regulated	12.8901	15.4839	16.3363	4.0558	3.709	5.100
Gck	glucokinase	11	5850816	5900081	-	-1.748	3.36	4.23	51.3	1.94e-05	5.29e-04	down-regulated	7.5283	4.3733	11.0380	21.8658	33.490	22.044
Cxcl14	chemokine (C-X-C motif) ligand 14	13	56436456	56444624	-	-1.749	3.36	2.84	111.6	1.46e-03	1.92e-02	down-regulated	2.8163	2.2852	1.8397	7.9940	7.687	8.387
Sardh	sarcosine dehydrogenase	2	27078405	27138344	-	1.738	3.34	4.28	194.1	2.78e-08	3.29e-06	up-regulated	30.1131	25.7671	25.0932	7.9352	8.547	7.367
Acta2	actin, alpha 2, smooth muscle, aorta	19	34217736	34232985	-	-1.740	3.34	5.91	80.5	2.32e-06	9.28e-05	down-regulated	25.1304	27.3037	28.1102	111.8566	91.010	65.339
Ntn1	netrin 1	11	68100190	68277652	-	-1.722	3.30	6.02	210.6	1.82e-08	2.47e-06	down-regulated	31.3046	30.1405	26.6385	100.3359	107.514	81.659
Fstl4	follistatin-like 4	11	52655320	53083277	+	1.721	3.30	3.21	100.9	2.35e-04	4.16e-03	up-regulated	10.2905	12.0956	11.1852	3.2328	4.301	2.323
Osbp2	oxysterol binding protein 2	11	3653731	3814000	-	-1.720	3.29	4.63	243.6	8.52e-09	1.43e-06	down-regulated	8.6115	10.4014	12.6570	33.8568	36.608	34.001
C3	complement component 3	17	57510967	57535136	-	-1.712	3.28	6.34	221.7	1.39e-08	2.08e-06	down-regulated	42.9491	31.9922	36.4991	103.8626	133.693	125.860
Gm30188	-	18	38240089	38279278	-	1.714	3.28	2.68	32.4	3.84e-03	4.24e-02	up-regulated	7.0950	6.8161	6.5492	2.1160	0.591	3.230
Cspg4b	chondroitin sulfate proteoglycan 4B	13	113429570	113507049	+	-1.708	3.27	2.95	133.0	1.07e-03	1.47e-02	down-regulated	2.4914	3.0337	2.3548	8.1703	9.192	9.067
Nox4	NADPH oxidase 4	7	86893638	87047918	+	1.703	3.26	2.92	72.4	1.27e-03	1.72e-02	up-regulated	7.9074	9.1800	8.8304	1.7634	2.204	3.683
Mr1	major histocompatibility complex, class I-related	1	155003620	155022560	-	1.697	3.24	4.89	265.6	5.41e-09	1.08e-06	up-regulated	42.8408	43.8514	40.3992	10.9917	14.031	13.657
Rgs2	regulator of G-protein signaling 2	1	143875076	143879887	-	-1.697	3.24	4.34	151.0	1.01e-07	8.55e-06	down-regulated	6.6617	8.8648	10.2286	28.4491	30.856	24.481
Ankrd45	ankyrin repeat domain 45	1	160970017	160998077	+	1.689	3.22	2.87	114.4	1.84e-03	2.32e-02	up-regulated	7.9616	8.9830	7.5059	2.4687	2.258	2.550
Armh4	armadillo-like helical domain containing 4	14	49919017	50020843	-	-1.684	3.21	3.87	99.6	2.12e-06	8.71e-05	down-regulated	5.0369	7.8011	5.0039	17.0459	18.707	22.044
Masp1	mannan-binding lectin serine peptidase 1	16	23261778	23340127	-	1.677	3.20	5.12	194.2	2.77e-08	3.29e-06	up-regulated	45.1155	52.4405	52.3939	11.8734	16.772	17.680
Rgs7bp	regulator of G-protein signalling 7 binding protein	13	105082412	105191438	-	-1.680	3.20	2.91	82.6	1.50e-03	1.97e-02	down-regulated	3.0871	1.8518	2.7963	9.3459	7.365	8.727
LOC118567969	LOC118567969	12	70715988	70723795	+	-1.671	3.19	4.05	35.2	1.03e-04	2.11e-03	down-regulated	7.4200	6.5009	6.8436	17.9864	16.181	32.358
Rpl3l	ribosomal protein L3-like	17	24946800	24955117	+	-1.669	3.18	6.70	530.2	1.39e-10	1.50e-07	down-regulated	49.0692	53.1891	44.8145	148.1233	156.325	160.938
Gm36827	-	10	56843427	56858327	-	-1.667	3.18	6.40	116.6	3.73e-07	2.21e-05	down-regulated	42.0284	51.7707	25.1667	119.4979	133.478	123.197
Fam81a	family with sequence similarity 81, member A	9	69996586	70049840	-	1.656	3.15	4.91	334.0	1.62e-09	5.58e-07	up-regulated	44.6281	40.8965	42.3861	13.6955	13.170	13.204
Adamtsl2	ADAMTS-like 2	2	26969348	26998993	+	1.655	3.15	5.33	114.0	4.19e-07	2.40e-05	up-regulated	68.7835	50.7069	55.1166	16.2818	22.739	15.810
Col12a1	collagen, type XII, alpha 1	9	79506269	79628423	-	1.654	3.15	4.03	74.0	3.50e-06	1.28e-04	up-regulated	22.8556	21.2756	21.4138	4.6435	5.537	10.257
Rbms3	RNA binding motif, single stranded interacting protein	9	116401814	117869900	-	1.648	3.13	6.04	396.4	6.54e-10	3.33e-07	up-regulated	95.4304	91.1700	104.2727	29.9186	27.954	34.058
Fbp2	fructose bisphosphatase 2	13	62984698	63006214	-	-1.648	3.13	4.44	99.2	8.36e-07	4.05e-05	down-regulated	12.7818	8.7466	7.0643	29.7422	27.255	32.811
Bcl2l11	BCL2-like 11 (apoptosis facilitator)	2	127967958	128004467	+	1.637	3.11	5.22	81.6	2.18e-06	8.84e-05	up-regulated	48.0402	48.8551	63.9471	13.0490	13.923	24.141
Col8a1	collagen, type VIII, alpha 1	16	57444619	57575100	-	1.627	3.09	6.80	191.8	2.95e-08	3.46e-06	up-regulated	187.6112	150.1113	158.4327	43.0851	60.423	55.818
Pdk4	pyruvate dehydrogenase kinase, isoenzyme 4	6	5483351	5496278	-	-1.627	3.09	7.99	25.7	3.74e-04	6.14e-03	down-regulated	159.1770	112.3274	100.0047	586.6741	313.080	240.443
Scd4	stearoyl-coenzyme A desaturase 4	19	44321765	44335182	+	1.610	3.05	5.60	15.6	2.31e-03	2.80e-02	up-regulated	117.2570	54.2528	39.2218	26.2743	24.298	17.737
Rab27b	RAB27B, member RAS oncogene family	18	70112202	70274704	-	1.605	3.04	3.20	108.5	5.50e-04	8.48e-03	up-regulated	9.0448	11.5440	12.1418	3.6443	3.225	3.570
Pcolce	procollagen C-endopeptidase enhancer protein	5	137603369	137609666	-	1.593	3.02	6.23	413.7	5.21e-10	2.96e-07	up-regulated	109.1871	114.6914	105.0822	37.7362	34.404	35.928
Shmt1	serine hydroxymethyltransferase 1 (soluble)	11	60678933	60702091	-	-1.583	3.00	3.30	107.3	3.55e-04	5.89e-03	down-regulated	4.0620	3.2701	4.3416	12.3436	13.117	10.030
Dpysl3	dihydropyrimidinase-like 3	18	43454044	43571351	-	1.582	2.99	7.12	376.4	8.61e-10	4.11e-07	up-regulated	181.0578	217.6023	220.4665	66.8318	67.465	70.949
Aldh1l2	aldehyde dehydrogenase 1 family, member L2	10	83320386	83370008	-	1.582	2.99	5.38	176.3	4.56e-08	4.82e-06	up-regulated	53.4020	56.8926	69.0246	19.1620	17.363	22.724
Pde7a	phosphodiesterase 7A	3	19277272	19365486	-	-1.576	2.98	5.61	171.0	5.34e-08	5.41e-06	down-regulated	22.1515	21.7484	26.6385	62.2471	66.658	80.809
Blk	B lymphoid kinase	14	63610286	63654636	-	1.563	2.95	4.42	114.5	4.11e-07	2.38e-05	up-regulated	29.1924	31.9922	25.9026	10.6978	10.966	7.367
Mfap4	microfibrillar-associated protein 4	11	61376257	61379536	+	1.554	2.94	4.41	105.5	6.17e-07	3.26e-05	up-regulated	32.8753	27.7765	25.7554	7.6413	11.719	9.634
Enah	ENAH actin regulator	1	181723949	181848132	-	1.553	2.93	8.09	468.3	2.70e-10	1.99e-07	up-regulated	409.1267	418.9722	382.0635	130.1957	153.637	125.804
B3galt2	UDP-Gal:betaGlcNAc beta 1,3-galactosyltransferase, polypeptide 2	1	143516435	143525675	+	-1.546	2.92	4.48	167.4	5.96e-08	5.80e-06	down-regulated	10.1280	11.5834	9.2720	32.6812	30.695	27.201
Gm46928	-	5	148073287	148096992	+	1.546	2.92	2.90	30.3	3.33e-03	3.76e-02	up-regulated	5.3077	7.9981	11.4060	2.1748	2.473	3.513
Wnk2	WNK lysine deficient protein kinase 2	13	49189778	49302110	-	-1.537	2.90	5.23	120.9	3.12e-07	1.89e-05	down-regulated	21.7724	16.4295	16.5571	56.8394	57.735	43.975
Gm12519	-	4	55966541	56000822	-	-1.538	2.90	3.09	26.6	1.47e-03	1.93e-02	down-regulated	2.4372	3.4671	3.9737	6.7596	8.225	14.224
Tmem82	transmembrane protein 82	4	141341544	141345944	-	-1.537	2.90	3.07	87.3	1.59e-03	2.06e-02	down-regulated	4.1162	2.6004	3.0171	9.8749	8.816	10.087
Sbk1	SH3-binding kinase 1	7	125847569	125894188	+	-1.531	2.89	6.32	245.6	8.16e-09	1.42e-06	down-regulated	41.5409	40.6207	38.7067	102.0405	116.652	128.977
Bcl2	B cell leukemia/lymphoma 2	1	106465906	106642020	-	1.533	2.89	5.28	237.9	9.65e-09	1.59e-06	up-regulated	51.9939	51.8101	60.7092	20.8078	18.922	16.490
Tmod4	tropomodulin 4	3	95030110	95036520	+	-1.527	2.88	4.13	212.3	1.40e-06	6.13e-05	down-regulated	8.3407	8.4708	7.1379	23.0414	23.492	22.724
LOC118568062	LOC118568062	13	120123323	120130802	+	-1.521	2.87	4.40	41.9	4.79e-05	1.10e-03	down-regulated	11.5903	10.7954	7.2851	32.1522	34.136	18.984
Gm34749	-	6	6312151	6323337	-	-1.518	2.86	2.91	33.2	3.66e-03	4.06e-02	down-regulated	2.7622	2.2064	3.4586	6.4069	6.827	11.447
Slc38a1	solute carrier family 38, member 1	15	96469299	96541396	-	1.512	2.85	5.66	152.8	9.52e-08	8.20e-06	up-regulated	58.8181	77.3408	79.9890	23.4529	26.717	24.877
Dgat2	diacylglycerol O-acyltransferase 2	7	98802870	98831920	-	-1.505	2.84	7.91	488.5	2.15e-10	1.70e-07	down-regulated	133.9383	110.1210	130.6904	355.0257	334.206	367.947
Unc119	unc-119 lipid binding chaperone	11	78234321	78239990	+	1.504	2.84	3.12	123.5	1.63e-03	2.10e-02	up-regulated	9.5322	10.6772	9.6399	3.5267	3.172	3.513
Adam11	a disintegrin and metallopeptidase domain 11	11	102652239	102671089	+	-1.508	2.84	2.88	98.7	4.35e-03	4.65e-02	down-regulated	2.9788	2.8367	2.4284	8.4054	7.365	8.217
Stom	stomatin	2	35204002	35227021	-	-1.500	2.83	6.82	396.8	6.51e-10	3.33e-07	down-regulated	63.3134	54.4892	56.6620	173.1632	164.281	153.571
Grk5	G protein-coupled receptor kinase 5	19	60877995	61084406	+	1.476	2.78	6.50	369.9	9.45e-10	4.37e-07	up-regulated	123.9187	131.6331	135.6208	44.3782	53.488	41.595
Nnt	nicotinamide nucleotide transhydrogenase	13	119472063	119545793	-	-1.478	2.78	9.51	137.5	1.63e-07	1.16e-05	down-regulated	397.1031	380.8336	376.2501	910.1354	960.688	1323.657
Itgbl1	integrin, beta-like 1	14	123897331	124215173	+	1.463	2.76	5.17	175.2	4.72e-08	4.95e-06	up-regulated	47.2819	52.9921	49.6712	14.4009	20.911	18.474
Dbh	dopamine beta hydroxylase	2	27055519	27073216	+	1.462	2.75	3.44	74.4	4.41e-04	7.02e-03	up-regulated	13.4317	12.6078	13.0249	4.1733	3.387	6.290
Ppip5k2	diphosphoinositol pentakisphosphate kinase 2	1	97633768	97698136	-	-1.453	2.74	7.86	282.0	3.95e-09	9.28e-07	down-regulated	124.8936	121.1528	125.3922	318.4063	309.908	382.397
Pdlim3	PDZ and LIM domain 3	8	46338524	46372672	+	1.451	2.73	4.71	63.8	7.06e-06	2.25e-04	up-regulated	34.3376	43.8514	28.0366	11.9909	12.364	13.997
Ifi205	interferon activated205	1	173839549	173859617	-	-1.447	2.73	3.20	34.0	1.56e-03	2.02e-02	down-regulated	3.7912	5.5553	2.1340	10.9329	12.418	8.387
Gm30866	-	5	141110615	141145844	+	1.444	2.72	3.46	88.3	4.41e-04	7.02e-03	up-regulated	11.7528	12.0168	16.0420	4.3497	4.623	5.327
Slc2a12	solute carrier family 2 (facilitated glucose transporter), member 12	10	22488821	22579779	+	-1.445	2.72	3.24	92.9	1.33e-03	1.77e-02	down-regulated	2.9247	4.6885	4.2680	11.1680	11.235	10.370
Ccdc68	coiled-coil domain containing 68	18	70057929	70102559	+	1.445	2.72	3.07	90.0	2.84e-03	3.32e-02	up-regulated	8.2324	10.3620	9.7871	3.4092	3.817	2.890
Sh3rf2	SH3 domain containing ring finger 2	18	42185531	42291760	+	1.438	2.71	6.36	362.5	1.05e-09	4.62e-07	up-regulated	113.4116	113.2730	126.1280	42.7324	39.135	47.261
Gipc2	GIPC PDZ domain containing family, member 2	3	151799476	151871537	-	1.441	2.71	3.20	91.5	1.68e-03	2.15e-02	up-regulated	9.6947	11.7410	10.3022	3.4092	4.569	3.400
Tnnt1	troponin T1, skeletal, slow	7	4507568	4518974	-	-1.429	2.69	3.27	74.0	1.27e-03	1.71e-02	down-regulated	4.9827	3.5853	3.7529	12.9314	10.751	9.917
Gbp6	guanylate binding protein 6	5	105418568	105443733	-	-1.420	2.68	4.50	32.1	1.52e-04	2.91e-03	down-regulated	11.4820	13.3564	8.7568	30.8002	39.780	19.381
Pxmp2	peroxisomal membrane protein 2	5	110422152	110434087	-	-1.409	2.66	5.37	341.2	1.45e-09	5.35e-07	down-regulated	22.5848	20.9998	21.3402	56.3691	58.165	57.348
Grm1	glutamate receptor, metabotropic 1	10	10561803	10958126	-	-1.412	2.66	5.11	132.0	2.00e-07	1.37e-05	down-regulated	18.1978	15.3657	19.7213	49.7271	51.875	39.894
Frem2	Fras1 related extracellular matrix protein 2	3	53421359	53566014	-	1.408	2.65	7.20	209.6	1.86e-08	2.51e-06	up-regulated	229.5854	204.2854	199.1999	86.9931	66.497	83.189
Nrg1	neuregulin 1	8	32299493	33381858	-	1.404	2.65	3.87	42.4	5.24e-05	1.19e-03	up-regulated	16.1939	19.9360	19.2798	10.4039	5.859	4.307
Apod	apolipoprotein D	16	31115010	31133626	-	1.408	2.65	3.57	76.1	3.33e-04	5.60e-03	up-regulated	14.0275	13.3564	15.8212	3.5267	6.182	6.234
Synpo2l	synaptopodin 2-like	14	20709013	20718422	-	1.397	2.63	7.45	178.1	4.34e-08	4.65e-06	up-regulated	252.1702	275.5587	224.8082	84.8182	110.793	88.006
Vwa3a	von Willebrand factor A domain containing 3A	7	120336554	120404769	+	-1.398	2.63	3.18	70.1	2.36e-03	2.85e-02	down-regulated	4.2787	3.8217	3.4586	11.4619	11.074	8.330
Adcy1	adenylate cyclase 1	11	7013433	7128506	+	-1.392	2.63	3.15	47.2	2.78e-03	3.27e-02	down-regulated	4.7119	3.4671	3.0907	11.7558	10.536	7.707
Zdhhc2	zinc finger, DHHC domain containing 2	8	40876526	40946178	+	1.388	2.62	3.16	99.6	2.75e-03	3.23e-02	up-regulated	10.9945	9.6922	9.7871	3.2328	4.139	3.967
Zfp462	zinc finger protein 462	4	54942038	55083563	+	1.386	2.61	5.50	196.6	2.60e-08	3.18e-06	up-regulated	67.3754	62.7631	57.6186	24.6872	22.470	23.971
Ak4	adenylate kinase 4	4	101273675	101324968	+	-1.376	2.60	5.09	184.4	3.62e-08	4.00e-06	down-regulated	18.7395	17.4933	17.3665	50.4325	42.844	45.505
Gm46583	-	17	63087524	63097628	-	1.377	2.60	3.59	103.8	3.87e-04	6.33e-03	up-regulated	14.4066	14.7353	14.5702	4.5260	5.161	6.800
Hbegf	heparin-binding EGF-like growth factor	18	36637980	36648858	-	1.370	2.59	5.11	104.1	6.60e-07	3.44e-05	up-regulated	38.6163	54.4104	47.6843	16.9284	18.385	18.531
Cyp1b1	cytochrome P450, family 1, subfamily b, polypeptide 1	17	80014369	80022490	-	1.372	2.59	3.70	78.4	2.13e-04	3.84e-03	up-regulated	15.9231	18.0843	13.9815	7.1710	5.806	5.213
Angpt1	angiopoietin 1	15	42288063	42540373	-	-1.368	2.58	5.60	55.5	1.35e-05	3.86e-04	down-regulated	35.6375	19.4633	22.8855	77.5296	56.660	66.302
Rbp1	retinol binding protein 1, cellular	9	98305014	98328604	+	1.369	2.58	3.95	86.4	4.48e-05	1.04e-03	up-regulated	17.3854	22.1030	19.2062	5.8779	7.687	8.784
Cyp39a1	cytochrome P450, family 39, subfamily a, polypeptide 1	17	43978263	44062322	+	1.361	2.57	4.18	110.7	9.10e-06	2.79e-04	up-regulated	20.4184	22.3000	27.4479	8.9344	8.279	9.690
Scrn1	secernin 1	6	54451779	54543519	-	1.364	2.57	4.38	56.5	1.25e-05	3.63e-04	up-regulated	33.2002	23.6002	24.7252	8.4642	9.569	13.204
Plet1os	placenta expressed transcript 1, opposite strand	9	50400099	50416105	-	-1.363	2.57	3.15	87.1	3.36e-03	3.80e-02	down-regulated	3.6829	3.2701	4.4888	10.2276	10.805	8.784
Entpd5	ectonucleoside triphosphate diphosphohydrolase 5	12	84420649	84455803	-	-1.355	2.56	7.41	271.7	4.81e-09	1.02e-06	down-regulated	97.0010	93.8491	94.4121	254.6898	215.457	255.064
Snhg18	small nucleolar RNA host18	15	32240714	32244808	-	1.357	2.56	3.69	138.3	2.63e-04	4.59e-03	up-regulated	15.1107	15.7597	16.4835	5.1138	6.558	6.460
Samd5	sterile alpha motif domain containing 5	10	9138205	9551670	-	1.354	2.56	3.66	106.5	3.27e-04	5.52e-03	up-regulated	15.8148	13.4352	16.7778	5.7016	5.268	6.687
Svep1	sushi, von Willebrand factor type A, EGF and pentraxin domain containing 1	4	58042796	58206596	-	1.352	2.55	6.40	387.0	7.43e-10	3.66e-07	up-regulated	120.8857	116.2673	119.8732	45.9065	42.898	49.868
Tgfb2	transforming growth factor, beta 2	1	186354984	186441504	-	1.353	2.55	4.57	153.5	3.11e-07	1.89e-05	up-regulated	29.8965	34.7108	29.8763	11.4031	12.418	12.694
Slc25a42	solute carrier family 25, member 42	8	70636990	70664931	-	-1.352	2.55	4.73	84.0	1.89e-06	7.94e-05	down-regulated	13.9733	13.6716	13.9079	42.3797	34.189	29.354
Osbpl6	oxysterol binding protein-like 6	2	76236848	76430991	+	-1.347	2.54	4.67	210.4	1.16e-07	9.31e-06	down-regulated	12.6735	13.7898	13.3928	34.9148	34.834	31.564
Gm40841	-	13	28580045	28605470	-	1.345	2.54	4.35	68.2	5.16e-06	1.77e-04	up-regulated	27.0260	20.7240	31.7160	9.5810	9.192	12.070
Prelid2	PRELI domain containing 2	18	42008761	42084259	-	1.343	2.54	3.66	129.0	3.50e-04	5.82e-03	up-regulated	14.3525	14.6959	17.1458	5.3489	6.397	6.120
Stard10	START domain containing 10	7	100966293	100995833	+	-1.346	2.54	3.54	40.6	6.32e-04	9.56e-03	down-regulated	6.0659	6.2251	3.9737	10.3451	14.299	17.000
Rbfox1	RNA binding protein, fox-1 homolog (C. elegans) 1	16	5702566	7230344	+	-1.342	2.53	5.35	278.1	4.26e-09	9.54e-07	down-regulated	21.2308	22.8122	21.8553	56.9569	53.703	55.818
Zfp641	zinc finger protein 641	15	98183466	98194395	-	1.337	2.53	4.74	233.5	7.20e-08	6.57e-06	up-regulated	34.7709	36.3656	35.6161	14.4597	14.031	13.260
Tspo	translocator protein	15	83447774	83458404	+	1.342	2.53	4.58	96.4	9.63e-07	4.49e-05	up-regulated	25.4553	34.5926	34.2915	12.7551	11.181	12.807
Lnx1	ligand of numb-protein X 1	5	74753108	74865203	-	1.331	2.52	5.32	228.2	1.20e-08	1.85e-06	up-regulated	56.4892	54.1740	53.0562	22.6299	19.675	22.101
Ldhd	lactate dehydrogenase D	8	112352243	112361363	-	-1.327	2.51	5.34	289.9	3.42e-09	8.29e-07	down-regulated	21.0142	22.6546	22.4440	56.3104	55.961	53.098
Tesc	tescalcin	5	118165808	118199943	+	-1.325	2.51	5.14	225.2	1.28e-08	1.96e-06	down-regulated	18.9019	16.9417	21.3402	45.2599	49.671	47.941
Trp53inp1	transformation related protein 53 inducible nuclear protein 1	4	11156441	11174379	+	1.326	2.51	5.81	139.1	1.53e-07	1.14e-05	up-regulated	79.1282	75.3315	78.0758	27.6850	25.857	38.364
Plekhh1	pleckstrin homology domain containing, family H (with MyTH4 domain) member 1	12	79075937	79128429	+	1.326	2.51	4.05	113.7	3.77e-05	9.17e-04	up-regulated	18.0354	20.8816	23.9893	8.6993	8.010	7.990
Sv2a	synaptic vesicle glycoprotein 2 a	3	96088543	96102499	+	1.325	2.51	3.42	42.0	1.36e-03	1.80e-02	up-regulated	13.1609	12.8836	11.6267	4.2321	3.279	7.197
Hsdl2	hydroxysteroid dehydrogenase like 2	4	59581515	59618694	+	-1.308	2.48	7.73	540.8	1.25e-10	1.50e-07	down-regulated	130.9595	119.4193	113.9862	299.5382	299.318	297.792
Sorl1	sortilin-related receptor, LDLR class A repeats-containing	9	41876005	42035593	-	1.309	2.48	5.76	297.3	2.99e-09	7.65e-07	up-regulated	75.6619	74.8587	73.5134	31.7995	28.921	28.901
Cystm1	cysteine-rich transmembrane module containing 1	18	36481677	36536032	+	1.309	2.48	5.96	186.6	3.41e-08	3.84e-06	up-regulated	76.8534	82.3839	99.4160	34.5033	34.512	34.454
Efna5	ephrin A5	17	62909952	63188312	-	1.303	2.47	4.38	127.3	4.22e-06	1.50e-04	up-regulated	25.4012	24.1518	31.2745	10.8741	11.020	10.427
Pkd2l2	polycystic kidney disease 2-like 2	18	34541553	34575842	+	-1.305	2.47	4.14	167.9	2.67e-05	6.84e-04	down-regulated	8.3948	8.2739	10.2286	21.9246	22.470	22.157
Gask1b	golgi associated kinase 1B	3	79791795	79853585	+	1.294	2.45	6.78	166.8	6.08e-08	5.84e-06	up-regulated	160.9102	165.6347	135.4736	66.1265	61.552	59.332
Frzb	frizzled-related protein	2	80242314	80277740	-	1.291	2.45	3.20	30.0	4.34e-03	4.65e-02	up-regulated	9.5864	11.9774	9.3455	2.2336	4.139	5.950
Ddah1	dimethylarginine dimethylaminohydrolase 1	3	145464447	145600032	+	1.286	2.44	3.63	103.8	6.99e-04	1.04e-02	up-regulated	14.2983	16.1537	13.9079	5.5252	5.752	6.574
Sord	sorbitol dehydrogenase	2	122065320	122095818	+	-1.282	2.43	7.01	501.4	1.87e-10	1.69e-07	down-regulated	77.8283	68.7124	76.8248	178.5709	187.074	174.425
Slc25a34	solute carrier family 25, member 34	4	141346130	141351202	-	-1.281	2.43	7.32	333.4	1.64e-09	5.58e-07	down-regulated	104.8001	86.6785	86.4647	227.7690	222.069	221.800
Isoc2a	isochorismatase domain containing 2a	7	4880052	4898716	+	-1.278	2.43	4.66	195.5	5.03e-07	2.73e-05	down-regulated	13.3776	13.8686	13.5400	34.6209	32.684	31.508
Dusp18	dual specificity phosphatase 18	11	3844940	3851299	+	-1.279	2.43	5.57	61.5	8.43e-06	2.63e-04	down-regulated	33.8502	22.7728	23.2535	60.0134	78.162	54.968
Tmem144	transmembrane protein 144	3	79719871	79760093	-	1.276	2.42	6.10	149.8	1.05e-07	8.67e-06	up-regulated	88.6062	95.6615	98.5329	32.9751	48.112	34.681
Bambi	BMP and activin membrane-bound inhibitor	18	3507011	3516404	+	1.276	2.42	4.71	92.2	1.20e-06	5.45e-05	up-regulated	30.0048	34.5926	38.7067	10.8741	16.450	14.847
Col4a3	collagen, type IV, alpha 3	1	82564642	82699780	+	1.275	2.42	5.06	70.1	4.54e-06	1.58e-04	up-regulated	53.5103	43.0240	37.1614	19.3971	18.170	17.114
Rtn4	reticulon 4	11	29642898	29694414	+	1.267	2.41	7.31	221.3	1.41e-08	2.08e-06	up-regulated	192.8106	224.7730	249.6805	88.9915	98.644	87.552
Egflam	EGF-like, fibronectin type III and laminin G domains	15	7235601	7428228	-	-1.269	2.41	4.13	78.9	4.27e-05	1.01e-03	down-regulated	11.3195	8.3133	7.7266	23.3941	19.890	22.724
Nudt4	nudix (nucleoside diphosphate linked moiety X)-type motif 4	10	95382869	95400008	-	-1.261	2.40	7.34	498.2	1.94e-10	1.69e-07	down-regulated	93.3181	92.5096	97.8707	210.3704	240.992	224.803
Me1	malic enzyme 1, NADP(+)-dependent, cytosolic	9	86463416	86577967	-	-1.261	2.40	6.37	151.0	1.01e-07	8.55e-06	down-regulated	53.6187	47.4762	42.0182	122.9659	116.706	101.493
Med12l	mediator complex subunit 12-like	3	58912820	59225867	+	-1.255	2.39	4.13	78.0	5.33e-05	1.20e-03	down-regulated	9.4239	8.7072	9.2720	22.9826	17.955	24.537
Pex11a	peroxisomal biogenesis factor 11 alpha	7	79385705	79392879	-	-1.257	2.39	3.54	79.1	1.31e-03	1.75e-02	down-regulated	6.8242	5.4371	4.7832	14.5772	13.816	12.580
Tmem51	transmembrane protein 51	4	141758301	141812239	-	1.259	2.39	3.25	91.5	4.46e-03	4.75e-02	up-regulated	11.1570	10.1650	10.6701	4.9374	3.870	4.250
Dusp1	dual specificity phosphatase 1	17	26724565	26727446	-	-1.246	2.37	5.16	152.7	9.56e-08	8.20e-06	down-regulated	21.0142	19.9754	19.3534	49.6096	51.069	42.048
Gm11655	-	11	108068617	108082960	+	1.243	2.37	3.98	72.3	1.62e-04	3.07e-03	up-regulated	17.9270	20.6846	19.5741	7.8176	6.236	10.144
Crispld1	cysteine-rich secretory protein LCCL domain containing 1	1	17797255	17840350	+	1.248	2.37	3.71	87.7	6.40e-04	9.65e-03	up-regulated	14.5691	16.6265	16.0420	5.6428	5.967	7.934
Ddr1	discoidin domain receptor family, member 1	17	35992459	36015633	-	1.238	2.36	5.21	144.1	1.28e-07	1.00e-05	up-regulated	48.9609	53.1891	45.6239	18.8681	20.535	22.611
Decr1	2,4-dienoyl CoA reductase 1, mitochondrial	4	15917240	15945377	-	-1.233	2.35	8.32	672.4	3.90e-11	8.23e-08	down-regulated	200.0680	182.0642	189.6336	444.3111	446.343	445.469
Myh7	myosin, heavy polypeptide 7, cardiac muscle, beta	14	55208141	55232083	-	-1.234	2.35	7.58	309.2	2.44e-09	6.93e-07	down-regulated	109.3496	115.1642	115.9730	237.4675	291.147	267.418
Sdc4	syndecan 4	2	164266167	164285512	-	-1.233	2.35	4.59	40.6	5.56e-05	1.25e-03	down-regulated	11.3195	13.0412	15.2325	39.3820	30.480	23.121
Rasl11b	RAS-like, family 11, member B	5	74355987	74360138	+	1.229	2.34	5.12	57.8	1.13e-05	3.30e-04	up-regulated	45.0613	55.9076	37.0878	19.7498	20.589	17.964
Bdnf	brain derived neurotrophic factor	2	109505045	109557388	+	-1.226	2.34	3.52	83.9	1.84e-03	2.32e-02	down-regulated	6.3909	5.5947	5.0039	11.8734	14.676	13.430
Scara5	scavenger receptor class A, member 5	14	65903852	66002275	+	-1.223	2.33	4.46	132.0	7.62e-06	2.40e-04	down-regulated	12.4027	13.2382	10.3022	27.0972	28.545	28.221
Synm	synemin, intermediate filament protein	7	67379909	67409490	-	1.206	2.31	4.92	174.8	1.61e-07	1.15e-05	up-regulated	37.9122	39.4781	41.4295	16.3406	15.751	18.871
Tfpi	tissue factor pathway inhibitor	2	84263199	84307119	-	-1.201	2.30	6.32	204.3	2.13e-08	2.72e-06	down-regulated	41.4326	50.0371	50.4071	103.5100	104.127	116.963
Spsb4	splA/ryanodine receptor domain and SOCS box containing 4	9	96825535	96900408	-	1.199	2.30	3.63	41.7	1.47e-03	1.93e-02	up-regulated	14.1358	15.3263	14.1287	5.5840	8.870	4.193
Klhdc8b	kelch domain containing 8B	9	108324834	108338780	-	1.200	2.30	3.57	91.2	1.85e-03	2.33e-02	up-regulated	12.1861	14.8141	14.6438	5.5252	5.806	6.460
LOC115489417	LOC115489417	15	103646114	103667206	-	-1.198	2.29	4.93	109.6	5.10e-07	2.75e-05	down-regulated	20.2559	15.4051	16.4099	42.0270	36.501	40.631
Hyal1	hyaluronoglucosaminidase 1	9	107454149	107458898	+	1.196	2.29	3.91	69.7	3.95e-04	6.42e-03	up-regulated	14.7316	18.7541	21.0459	8.3466	7.150	7.934
Ptms	parathymosin	6	124890638	124894909	-	1.191	2.28	5.27	167.2	6.01e-08	5.80e-06	up-regulated	54.1603	48.5399	50.5542	21.8658	24.567	20.061
Dact3	dishevelled-binding antagonist of beta-catenin 3	7	16609242	16621226	+	1.191	2.28	3.69	94.5	1.17e-03	1.61e-02	up-regulated	13.7567	14.5777	17.5873	6.4657	6.451	6.857
Postn	periostin, osteoblast specific factor	3	54266688	54298462	+	1.184	2.27	6.96	94.1	1.09e-06	5.01e-05	up-regulated	194.4354	147.9838	168.8085	59.9547	86.764	76.615
Lmo2	LIM domain only 2	2	103788340	103812223	+	-1.183	2.27	3.80	92.6	7.51e-04	1.10e-02	down-regulated	6.8784	8.1163	6.8436	15.6352	15.805	18.304
Mfap3l	microfibrillar-associated protein 3-like	8	61085859	61129765	+	-1.175	2.26	4.54	86.0	8.90e-06	2.75e-04	down-regulated	13.5401	10.4408	15.0853	31.3880	26.341	30.374
Hectd2	HECT domain E3 ubiquitin protein ligase 2	19	36531420	36598535	+	1.175	2.26	3.76	79.0	9.98e-04	1.41e-02	up-regulated	15.8690	14.6171	17.8080	6.7596	8.440	5.837
Aldh6a1	aldehyde dehydrogenase family 6, subfamily A1	12	84477491	84497798	-	-1.167	2.25	7.19	581.5	8.48e-11	1.29e-07	down-regulated	87.6855	87.3482	91.8365	198.3794	196.159	201.116
Slco5a1	solute carrier organic anion transporter family, member 5A1	1	12936773	13063043	-	-1.170	2.25	5.11	167.8	5.88e-08	5.80e-06	down-regulated	20.4726	20.8028	19.1326	47.2584	46.338	41.878
Ston2	stonin 2	12	91599686	91753210	-	-1.173	2.25	3.45	40.7	3.74e-03	4.14e-02	down-regulated	6.3909	4.4521	5.5190	14.9887	10.053	12.070
Gm35438	-	19	27079071	27294098	-	-1.151	2.22	4.12	102.8	1.94e-04	3.56e-03	down-regulated	9.5864	9.2194	9.9342	20.2788	24.191	19.381
Tuba1c	tubulin, alpha 1C	15	98927772	98935986	+	-1.152	2.22	3.99	23.2	5.55e-04	8.54e-03	down-regulated	8.1782	10.2438	7.4323	21.0429	24.406	12.070
Zfas1	zinc finger, NFX1-type containing 1, antisense RNA 1	2	166904854	166907782	+	1.152	2.22	3.44	99.2	4.52e-03	4.81e-02	up-regulated	12.0777	12.3714	12.4362	5.1138	5.161	6.007
Ttc7	tetratricopeptide repeat domain 7	17	87590245	87689198	+	-1.141	2.21	4.01	73.6	4.01e-04	6.50e-03	down-regulated	9.7488	9.5740	7.0643	19.6322	20.965	17.680
Sparc	secreted acidic cysteine rich glycoprotein	11	55284985	55310906	-	1.139	2.20	9.19	191.3	3.00e-08	3.47e-06	up-regulated	894.7276	720.3768	787.3804	363.6662	380.383	339.896
Isoc1	isochorismatase domain containing 1	18	58792554	58812642	+	-1.138	2.20	5.64	185.1	3.55e-08	3.96e-06	down-regulated	26.7010	32.5438	30.6122	66.1265	63.326	67.492
Smco1	single-pass membrane protein with coiled-coil domains 1	16	32090298	32093599	+	-1.136	2.20	3.61	60.2	2.62e-03	3.12e-02	down-regulated	6.2826	5.2795	7.5795	15.4001	12.203	14.620
Ech1	enoyl coenzyme A hydratase 1, peroxisomal	7	28524763	28531664	+	-1.130	2.19	9.66	325.7	1.85e-09	5.95e-07	down-regulated	521.8342	500.4105	496.7856	1072.3657	1135.989	1097.381
Ung	uracil DNA glycosylase	5	114268427	114277382	+	-1.129	2.19	3.78	103.6	1.39e-03	1.83e-02	down-regulated	7.4741	6.3827	8.1682	16.0467	16.880	15.357
Pla2g5	phospholipase A2, group V	4	138526558	138590780	-	-1.126	2.18	4.63	42.7	4.45e-05	1.04e-03	down-regulated	15.9231	16.0749	11.0380	37.4423	26.180	30.148
Prlr	prolactin receptor	15	10177324	10349276	+	-1.122	2.18	4.02	62.0	4.68e-04	7.37e-03	down-regulated	7.2033	10.7560	8.9040	20.5139	21.073	16.944
Dglucy	D-glutamate cyclase	12	100745316	100838869	+	-1.115	2.17	5.52	126.5	2.48e-07	1.60e-05	down-regulated	32.1170	27.1461	24.1365	57.6623	60.530	61.712
Manf	mesencephalic astrocyte-derived neurotrophic factor	9	106765952	106769137	-	-1.108	2.16	4.19	33.7	2.27e-04	4.05e-03	down-regulated	10.9945	10.3620	9.4927	23.2177	27.577	15.697
Igdcc4	immunoglobulin superfamily, DCC subclass, member 4	9	65008246	65045229	+	-1.114	2.16	3.89	48.2	9.71e-04	1.38e-02	down-regulated	7.1492	7.9193	9.1984	19.2208	19.836	13.544
Parm1	prostate androgen-regulated mucin-like protein 1	5	91665559	91771870	+	-1.106	2.15	5.56	127.8	2.35e-07	1.55e-05	down-regulated	26.4302	25.0974	34.4387	64.1280	61.068	59.048
Bckdhb	branched chain ketoacid dehydrogenase E1, beta polypeptide	9	83807164	84006293	+	-1.107	2.15	5.07	158.1	3.17e-07	1.92e-05	down-regulated	21.2850	18.9905	19.7949	40.9690	42.414	45.561
Lgals4	lectin, galactose binding, soluble 4	7	28532538	28541135	+	-1.102	2.15	5.04	94.1	1.09e-06	5.01e-05	down-regulated	21.5558	21.4332	15.8948	43.2614	40.748	41.991
Cpox	coproporphyrinogen oxidase	16	58490571	58500754	+	-1.106	2.15	5.04	81.6	2.18e-06	8.84e-05	down-regulated	18.3603	20.7240	19.7949	41.9683	48.865	35.474
Dhdh	dihydrodiol dehydrogenase (dimeric)	7	45122380	45138312	-	-1.104	2.15	4.75	177.4	5.63e-06	1.89e-04	down-regulated	15.2732	16.0749	16.1891	32.9163	34.942	34.058
Mgp	matrix Gla protein	6	136849433	136852821	-	1.106	2.15	7.44	49.1	2.38e-05	6.22e-04	up-regulated	187.2862	265.9847	250.1957	81.5266	104.933	137.987
Enpp2	ectonucleotide pyrophosphatase/phosphodiesterase 2	15	54702297	54816284	-	-1.104	2.15	3.93	47.5	8.93e-04	1.29e-02	down-regulated	8.7198	9.6134	6.8436	14.4597	20.105	19.607
Plaat1	phospholipase A and acyltransferase 1	16	29027883	29049283	+	-1.100	2.14	4.69	117.9	9.57e-06	2.91e-04	down-regulated	17.0063	15.0899	13.4664	32.9163	33.007	31.508
Bdh1	3-hydroxybutyrate dehydrogenase, type 1	16	31241115	31277719	+	1.089	2.13	6.85	33.8	1.22e-04	2.44e-03	up-regulated	132.3135	148.6142	183.3051	67.2433	102.460	46.921
Ccn5	cellular communication network factor 5	2	163662724	163675066	+	1.090	2.13	4.06	50.4	5.48e-04	8.46e-03	up-regulated	22.3682	20.8816	17.0722	7.8176	11.343	8.784
C1qtnf6	C1q and tumor necrosis factor related protein 6	15	78407546	78416370	-	1.088	2.13	4.00	58.6	7.81e-04	1.14e-02	up-regulated	21.5558	19.6603	15.9684	8.6405	8.655	9.237
Pcx	pyruvate carboxylase	19	4560500	4671780	+	-1.082	2.12	4.99	136.8	1.11e-06	5.06e-05	down-regulated	16.8980	18.7147	21.9289	38.5003	41.608	41.311
Gm33361	-	10	69741558	69757359	-	1.086	2.12	4.11	76.6	4.59e-04	7.26e-03	up-regulated	19.0103	20.7240	22.7384	8.9932	8.494	11.560
Myl3	myosin, light polypeptide 3	9	110592746	110598870	+	-1.076	2.11	11.22	152.6	9.59e-08	8.20e-06	down-regulated	1551.6375	1522.6253	1533.5522	3197.6412	3371.520	3085.644
Plbd1	phospholipase B domain containing 1	6	136589069	136639301	-	-1.078	2.11	5.28	70.1	4.54e-06	1.58e-04	down-regulated	29.7340	22.4576	18.9118	48.2576	52.467	48.848
Kyat3	kynurenine aminotransferase 3	3	142406780	142450672	+	-1.078	2.11	4.57	130.0	3.35e-05	8.32e-04	down-regulated	13.3776	13.9080	14.6438	27.6850	28.975	31.678
A630039O03Rik	-	3	149134895	149221707	+	-1.074	2.11	4.70	37.6	7.73e-05	1.66e-03	down-regulated	17.1146	14.6171	14.7174	31.5056	25.319	40.744
Ctdspl	CTD (carboxy-terminal domain, RNA polymerase II, polypeptide A) small phosphatase-like	9	118751313	118873187	+	1.075	2.11	4.25	84.8	2.44e-04	4.29e-03	up-regulated	25.0220	19.8966	24.7988	10.1100	11.181	11.390
Fitm2	fat storage-inducing transmembrane protein 2	2	163310623	163314549	-	-1.069	2.10	6.71	297.7	2.98e-09	7.65e-07	down-regulated	68.2419	67.6486	63.7999	135.1919	146.702	134.644
Prkci	protein kinase C, iota	3	31049893	31106889	+	1.071	2.10	5.21	121.7	3.02e-07	1.85e-05	up-regulated	47.3361	50.8645	44.4465	20.2788	24.191	22.781
Gramd1b	GRAM domain containing 1B	9	40204529	40443656	-	-1.067	2.09	5.70	60.6	8.98e-06	2.76e-04	down-regulated	29.7340	29.5495	37.9709	68.7128	55.746	78.316
Mfap5	microfibrillar associated protein 5	6	122490543	122506249	+	1.056	2.08	4.90	82.5	4.30e-06	1.52e-04	up-regulated	41.6492	36.8383	34.7330	15.6352	20.535	17.737
Pvr	poliovirus receptor	7	19637503	19655068	-	-1.055	2.08	4.68	88.7	2.21e-05	5.85e-04	down-regulated	16.6814	14.9323	14.5702	30.2125	36.393	29.127
Csrp2	cysteine and glycine-rich protein 2	10	110756037	110775375	+	1.053	2.08	3.97	91.9	1.22e-03	1.66e-02	up-regulated	17.2230	19.0693	19.5005	7.6413	9.407	9.464
Slc7a2	solute carrier family 7 (cationic amino acid transporter, y+ system), member 2	8	41315404	41375107	+	1.059	2.08	3.70	27.9	3.60e-03	4.02e-02	up-regulated	14.2983	15.5627	14.7910	4.7611	5.967	10.370
Tnfaip8	tumor necrosis factor, alpha-induced protein 8	18	50112494	50226296	+	-1.049	2.07	6.01	248.6	7.66e-09	1.35e-06	down-regulated	39.4287	39.9115	43.3427	86.3465	82.839	83.359
Khdrbs3	KH domain containing, RNA binding, signal transduction associated 3	15	68800155	68973643	+	-1.047	2.07	5.63	168.3	5.81e-08	5.80e-06	down-regulated	29.9506	28.4069	34.7330	62.0707	62.627	66.812
Slc41a1	solute carrier family 41, member 1	1	131755236	131776601	+	-1.052	2.07	6.06	114.3	4.13e-07	2.38e-05	down-regulated	47.6069	37.1535	41.5766	92.4007	79.453	88.799
Prkab1	protein kinase, AMP-activated, beta 1 non-catalytic subunit	5	116151645	116162596	-	-1.045	2.06	4.74	139.0	1.78e-05	4.87e-04	down-regulated	16.9522	15.1293	16.3363	34.3270	32.415	32.868
Evc2	EvC ciliary complex subunit 2	5	37495801	37582399	+	1.045	2.06	3.98	97.5	1.31e-03	1.76e-02	up-regulated	18.4687	18.7935	18.5439	7.9940	8.762	9.917
Fam78a	family with sequence similarity 78, member A	2	31932720	31977484	-	1.036	2.05	5.95	99.8	8.11e-07	3.96e-05	up-regulated	77.0159	86.4815	77.8550	39.4408	32.845	44.485
Rasl10b	RAS-like, family 10, member B	11	83299963	83311865	+	-1.032	2.05	4.85	42.9	4.36e-05	1.02e-03	down-regulated	20.2018	12.9624	20.0157	35.3262	42.683	30.431
Egln3	egl-9 family hypoxia-inducible factor 3	12	54225767	54250660	-	-1.033	2.05	5.01	38.0	7.37e-05	1.59e-03	down-regulated	23.2348	17.1387	19.2798	44.3194	46.983	30.374
Sema3b	sema domain, immunoglobulin domain (Ig), short basic domain, secreted, (semaphorin) 3B	9	107474873	107486440	-	1.032	2.04	5.89	152.8	9.52e-08	8.20e-06	up-regulated	72.4123	83.0931	76.0889	37.5598	39.995	34.794
Meox1	mesenchyme homeobox 1	11	101768336	101785309	-	1.029	2.04	4.72	43.5	4.10e-05	9.74e-04	up-regulated	31.0338	38.5719	28.8461	16.6345	18.761	12.354
Dock5	dedicator of cytokinesis 5	14	67989377	68171021	-	-1.020	2.03	4.76	87.4	2.33e-05	6.10e-04	down-regulated	15.9773	14.9323	18.9118	36.5606	34.028	30.148
Gna12	guanine nucleotide binding protein, alpha 12	5	140745699	140816186	-	-1.014	2.02	6.06	134.2	1.84e-07	1.28e-05	down-regulated	43.2741	41.7239	44.2993	91.2839	92.462	76.105
Dock8	dedicator of cytokinesis 8	19	24976753	25179796	+	-1.014	2.02	4.46	38.5	1.64e-04	3.10e-03	down-regulated	16.9522	12.3320	10.6701	30.4476	23.330	26.747
Dcakd	dephospho-CoA kinase domain containing	11	102884873	102919218	-	-1.017	2.02	4.42	131.0	2.04e-04	3.72e-03	down-regulated	12.7818	12.4108	13.3192	26.5681	26.180	25.047
Lyve1	lymphatic vessel endothelial hyaluronan receptor 1	7	110449814	110462160	-	-1.016	2.02	3.94	29.3	2.02e-03	2.51e-02	down-regulated	11.1029	8.3527	6.9908	13.6367	20.965	18.927
Gm40124	-	3	115430342	115435375	-	-1.014	2.02	3.73	38.3	4.53e-03	4.81e-02	down-regulated	7.3116	5.6341	9.4191	13.8131	17.847	13.600
Tecrl	trans-2,3-enoyl-CoA reductase-like	5	83425969	83503042	-	-1.009	2.01	5.81	138.2	1.59e-07	1.15e-05	down-regulated	36.2874	32.0710	40.0313	73.5326	67.841	75.765
Mal	myelin and lymphocyte protein, T cell differentiation protein	2	127475146	127498615	-	-1.005	2.01	4.08	45.2	1.24e-03	1.68e-02	down-regulated	12.4569	7.7617	9.5663	21.7483	20.051	17.964
Mapk12	mitogen-activated protein kinase 12	15	89014787	89025270	-	0.997	2.00	5.05	133.8	4.13e-06	1.47e-04	up-regulated	39.9703	43.2604	41.7974	18.8093	21.879	21.364
Epn3	epsin 3	11	94380425	94390800	-	1.002	2.00	5.34	55.7	1.33e-05	3.83e-04	up-regulated	56.3808	55.2378	43.4163	22.3361	29.674	24.707
Emp1	epithelial membrane protein 1	6	135339548	135360171	+	0.995	1.99	6.53	196.0	2.64e-08	3.20e-06	up-regulated	112.0034	127.5749	121.4185	56.4279	64.078	59.275
Epb41l3	erythrocyte membrane protein band 4.1 like 3	17	69382642	69596986	+	-0.994	1.99	4.04	77.7	1.69e-03	2.16e-02	down-regulated	10.5613	9.1406	9.1984	19.4559	17.686	20.401
Ivd	isovaleryl coenzyme A dehydrogenase	2	118692440	118713390	+	-0.988	1.98	8.44	405.7	5.79e-10	3.17e-07	down-regulated	227.0940	237.1050	233.3442	443.4882	451.880	479.640
Jpt1	Jupiter microtubule associated homolog 1	11	115388171	115405219	-	0.983	1.98	6.19	121.7	3.02e-07	1.85e-05	up-regulated	89.8519	105.4719	89.3346	47.6698	47.091	48.111
Uhmk1	U2AF homology motif (UHM) kinase 1	1	170020989	170043466	-	0.977	1.97	6.85	190.8	3.04e-08	3.48e-06	up-regulated	149.3199	150.2295	151.2948	81.8793	79.560	65.905
Wdfy1	WD repeat and FYVE domain containing 1	1	79679979	79753764	-	-0.981	1.97	4.44	108.4	2.98e-04	5.10e-03	down-regulated	13.4859	13.6716	12.5834	26.8620	26.663	24.764
Creg1	cellular repressor of E1A-stimulated genes 1	1	165591327	165602878	+	-0.972	1.96	6.48	267.5	5.22e-09	1.06e-06	down-regulated	60.5512	58.7444	58.7960	116.1475	119.501	111.636
Suds3	suppressor of defective silencing 3 homolog (S. cerevisiae)	5	117229743	117257980	-	-0.971	1.96	5.65	204.3	2.27e-08	2.86e-06	down-regulated	31.7379	32.8590	33.4821	63.8341	64.669	62.902
Ift81	intraflagellar transport 81	5	122678328	122752614	-	-0.972	1.96	5.44	145.5	2.20e-07	1.47e-05	down-regulated	26.3219	30.5739	27.2272	54.5470	54.617	55.082
Tbc1d1	TBC1 domain family, member 1	5	64313648	64508829	+	0.969	1.96	5.30	100.8	9.20e-07	4.35e-05	up-regulated	52.4271	44.9546	51.5845	23.8055	23.545	28.051
Ace	angiotensin I converting enzyme (peptidyl-dipeptidase A) 1	11	105858774	105880790	+	0.972	1.96	6.59	59.2	1.00e-05	3.02e-04	up-regulated	150.2947	106.6539	118.0335	58.7203	67.142	63.922
Ankra2	ankyrin repeat, family A (RFXANK-like), 2	13	98399584	98411262	+	0.970	1.96	4.69	119.2	8.35e-05	1.76e-03	up-regulated	31.1422	29.8253	34.2915	16.6345	16.020	15.470
Rasgef1b	RasGEF domain family, member 1B	5	99365279	99400786	-	0.973	1.96	4.21	34.9	1.00e-03	1.41e-02	up-regulated	18.9019	23.5608	23.6214	8.6993	9.837	14.734
Ankrd28	ankyrin repeat domain 28	14	31418687	31552372	-	0.962	1.95	6.72	268.6	5.11e-09	1.06e-06	up-regulated	135.5631	131.3573	144.5984	71.4754	66.712	71.515
Gpam	glycerol-3-phosphate acyltransferase, mitochondrial	19	55056067	55115751	-	-0.964	1.95	8.48	210.9	1.81e-08	2.47e-06	down-regulated	256.2864	222.9606	243.4257	492.1573	436.237	472.500
Pcdh9	protocadherin 9	14	93251136	94132619	-	0.966	1.95	6.52	125.2	2.62e-07	1.67e-05	up-regulated	121.5898	109.4119	126.7167	56.1340	55.907	69.702
Col4a4	collagen, type IV, alpha 4	1	82426140	82564570	-	0.960	1.95	5.52	41.3	5.14e-05	1.16e-03	up-regulated	66.6713	60.4779	47.1692	32.2697	25.104	31.451
Adcy7	adenylate cyclase 7	8	88998818	89056593	+	0.958	1.94	5.64	110.3	4.93e-07	2.69e-05	up-regulated	68.0795	63.5905	58.0601	30.9766	32.953	32.924
Hspa5	heat shock protein 5	2	34662102	34666541	+	-0.957	1.94	8.00	77.2	2.85e-06	1.08e-04	down-regulated	168.9800	181.7490	170.7217	331.6904	397.693	276.598
Gm39214	-	8	86453028	86493085	+	0.953	1.94	5.16	121.7	4.45e-06	1.56e-04	up-regulated	40.6202	46.8852	46.3598	22.9826	22.632	22.894
Atp2a2	ATPase, Ca++ transporting, cardiac muscle, slow twitch 2	5	122591576	122640288	-	-0.959	1.94	13.46	62.3	7.91e-06	2.48e-04	down-regulated	8314.1427	7796.1364	6818.9354	14736.0939	15356.011	14268.503
Dbt	dihydrolipoamide branched chain transacylase E2	3	116306719	116343630	+	-0.948	1.93	6.40	167.8	5.90e-08	5.80e-06	down-regulated	52.2647	53.3467	64.0942	112.3856	105.525	107.613
Ubfd1	ubiquitin family domain containing 1	7	121666318	121681422	+	0.945	1.93	6.17	138.5	1.57e-07	1.14e-05	up-regulated	83.5151	98.1831	96.2517	48.8454	49.994	44.371
P2ry1	purinergic receptor P2Y, G-protein coupled 1	3	60910206	60916403	+	-0.946	1.93	5.06	97.7	1.07e-05	3.18e-04	down-regulated	19.1727	20.2906	25.0932	42.8500	41.393	39.611
Pigm	phosphatidylinositol glycan anchor biosynthesis, class M	1	172204098	172211666	+	0.951	1.93	4.86	123.7	4.17e-05	9.85e-04	up-regulated	34.6626	34.0410	38.3388	18.2803	17.578	18.984
Lrrc15	leucine rich repeat containing 15	16	30088120	30102072	-	-0.948	1.93	5.30	39.3	6.41e-05	1.41e-03	down-regulated	32.6586	23.1668	21.0459	51.4317	42.683	53.552
Epdr1	ependymin related protein 1 (zebrafish)	13	19775878	19804000	-	-0.950	1.93	4.17	55.8	1.51e-03	1.97e-02	down-regulated	11.8611	11.5440	9.4927	22.6887	22.363	18.417
Tmem245	transmembrane protein 245	4	56866923	56947456	-	-0.940	1.92	7.44	267.5	5.22e-09	1.06e-06	down-regulated	123.0521	108.6633	122.8902	232.8828	217.876	225.596
Tacc2	transforming, acidic coiled-coil containing protein 2	7	130154735	130369435	+	-0.937	1.92	9.07	261.1	5.92e-09	1.15e-06	down-regulated	375.1140	358.6518	374.9256	706.1132	748.134	656.049
Tet1	tet methylcytosine dioxygenase 1	10	62640349	62723242	-	0.943	1.92	5.57	75.8	3.11e-06	1.15e-04	up-regulated	62.8259	56.4198	61.4451	33.0926	25.158	34.964
Lpl	lipoprotein lipase	8	69333207	69359584	+	-0.939	1.92	11.96	70.3	4.47e-06	1.56e-04	down-regulated	2839.6228	2421.7962	2950.2483	5109.1372	5745.529	4783.765
6430548M08Rik	RIKEN cDNA 6430548M08 gene	8	120840891	120892046	+	0.944	1.92	4.93	43.5	4.09e-05	9.73e-04	up-regulated	29.8423	43.5362	39.2218	17.3398	22.040	18.587
Nsmf	NMDA receptor synaptonuclear signaling and neuronal migration factor	2	24944370	24952893	+	0.943	1.92	4.46	105.2	4.42e-04	7.03e-03	up-regulated	26.3219	27.4219	25.7554	13.4016	13.385	14.110
Slc37a1	solute carrier family 37 (glycerol-3-phosphate transporter), member 1	17	31495722	31569683	+	0.943	1.92	4.19	85.1	1.57e-03	2.03e-02	up-regulated	20.5267	22.1030	21.6346	11.7558	9.945	11.334
Enpep	glutamyl aminopeptidase	3	129062826	129126398	-	-0.945	1.92	4.16	40.1	1.71e-03	2.18e-02	down-regulated	12.5652	11.9380	8.0210	20.8666	22.685	18.984
Prmt2	protein arginine N-methyltransferase 2	10	76043060	76073699	-	0.939	1.92	4.03	58.4	3.00e-03	3.47e-02	up-regulated	16.0856	20.1724	20.6043	9.8749	8.977	10.427
Cd44	CD44 antigen	2	102641486	102732014	-	-0.944	1.92	4.01	32.6	3.10e-03	3.55e-02	down-regulated	9.9113	9.5740	9.4191	19.2795	22.417	13.884
Ptpn3	protein tyrosine phosphatase, non-receptor type 3	4	57190841	57339036	-	-0.934	1.91	6.32	112.9	4.39e-07	2.49e-05	down-regulated	54.3769	49.9583	56.6620	100.9825	92.462	112.543
Cfh	complement component factor h	1	140013593	140111149	-	0.937	1.91	8.47	98.3	8.74e-07	4.18e-05	up-regulated	388.4916	522.7499	485.7475	226.4171	244.002	254.271
Cd74	CD74 antigen (invariant polypeptide of major histocompatibility complex, class II antigen-associated)	18	60936921	60945724	+	-0.933	1.91	6.06	19.2	1.13e-03	1.56e-02	down-regulated	40.6744	65.1270	27.8159	93.9878	86.764	72.989
AW549877	expressed sequence AW549877	15	4011517	4025228	-	0.924	1.90	6.52	211.8	1.77e-08	2.46e-06	up-regulated	116.0113	114.2580	124.5091	59.6020	59.401	66.529
Acad11	acyl-Coenzyme A dehydrogenase family, member 11	9	103940923	104004855	+	-0.917	1.89	7.42	205.0	2.09e-08	2.69e-06	down-regulated	127.2766	111.7758	114.3541	229.3560	226.316	207.633
Ckm	creatine kinase, muscle	7	19145019	19155508	+	-0.917	1.89	9.63	166.3	6.17e-08	5.84e-06	down-regulated	591.5384	527.1232	523.7920	1003.5942	1057.612	1021.899
Tnip1	TNFAIP3 interacting protein 1	11	54801613	54853766	-	0.920	1.89	5.74	140.5	1.46e-07	1.10e-05	up-regulated	68.4586	64.6937	68.8038	31.3880	37.845	36.608
Asb15	ankyrin repeat and SOCS box-containing 15	6	24528143	24573163	+	-0.922	1.89	5.56	82.7	2.05e-06	8.46e-05	down-regulated	30.9797	25.5701	37.2350	60.0134	60.584	56.272
Ctsc	cathepsin C	7	87927220	87965069	+	-0.921	1.89	5.51	66.7	5.74e-06	1.92e-04	down-regulated	32.0087	33.2136	25.0932	57.3684	52.198	60.635
Ttc38	tetratricopeptide repeat domain 38	15	85715022	85743023	+	-0.919	1.89	4.94	99.9	4.17e-05	9.85e-04	down-regulated	20.4726	17.6509	21.6346	38.5591	35.802	38.194
Gm30635	-	8	46107600	46131998	-	0.919	1.89	7.22	23.4	5.40e-04	8.36e-03	up-regulated	158.7979	251.9585	169.6179	120.7910	106.008	77.976
Angptl2	angiopoietin-like 2	2	33105963	33137737	+	0.907	1.88	7.29	138.8	1.55e-07	1.14e-05	up-regulated	195.1394	198.8483	213.9173	99.4542	97.891	124.444
Fndc5	fibronectin type III domain containing 5	4	129030672	129038386	+	-0.902	1.87	8.46	135.3	1.77e-07	1.24e-05	down-regulated	281.3084	224.8124	229.1498	449.7776	475.103	440.709
Hfe	homeostatic iron regulator	13	23886017	23894837	-	-0.905	1.87	5.15	83.1	1.34e-05	3.84e-04	down-regulated	24.3721	23.4820	22.0761	46.2004	45.693	38.534
H2-Aa	histocompatibility 2, class II antigen A, alpha	17	34501718	34506797	-	-0.905	1.87	5.40	13.2	3.96e-03	4.33e-02	down-regulated	24.8054	43.2604	16.0420	60.9539	50.585	45.221
H2-Ab1	histocompatibility 2, class II antigen A, beta 1	17	34482201	34488392	+	-0.906	1.87	4.77	13.0	4.22e-03	4.54e-02	down-regulated	16.8438	26.8309	9.3455	36.0316	35.372	27.654
Gpcpd1	glycerophosphocholine phosphodiesterase 1	2	132371002	132420173	-	-0.896	1.86	8.48	50.5	2.10e-05	5.60e-04	down-regulated	282.1208	200.9758	264.9866	400.8146	435.376	547.075
Btnl9	butyrophilin-like 9	11	49059152	49077916	-	-0.894	1.86	4.82	35.5	1.32e-04	2.62e-03	down-regulated	22.3682	19.5027	13.3928	35.0911	36.340	30.941
Hrc	histidine rich calcium binding protein	7	44984693	44988397	+	-0.885	1.85	9.70	124.6	2.68e-07	1.70e-05	down-regulated	625.0095	597.6086	533.5054	1054.4381	1065.890	1106.391
Prune2	prune homolog 2	19	16933033	17201322	+	-0.887	1.85	8.89	80.8	2.29e-06	9.16e-05	down-regulated	373.7600	267.1667	355.0571	607.5407	653.683	568.213
Itih5	inter-alpha (globulin) inhibitor H5	2	10158354	10261340	+	0.888	1.85	5.40	93.7	2.77e-06	1.06e-04	up-regulated	50.6940	55.9864	50.8486	25.5101	27.954	30.941
Kcna4	potassium voltage-gated channel, shaker-related subfamily, member 4	2	107120934	107157149	+	0.890	1.85	5.57	66.8	5.71e-06	1.91e-04	up-regulated	56.0559	62.5661	59.3847	32.6812	26.018	36.551
Smap2	small ArfGAP 2	4	120825514	120874497	-	-0.889	1.85	4.95	79.4	6.71e-05	1.47e-03	down-regulated	22.1515	19.3451	19.5005	39.7934	38.812	33.944
D830024N08Rik	-	8	84301157	84323657	+	-0.878	1.84	6.78	185.0	3.56e-08	3.96e-06	down-regulated	74.1454	82.6597	72.1888	140.4232	140.843	137.024
Pde1c	phosphodiesterase 1C	6	56046783	56629494	-	-0.880	1.84	6.83	98.8	8.55e-07	4.13e-05	down-regulated	72.1415	70.3277	94.2649	150.1806	135.682	147.167
Lmtk2	lemur tyrosine kinase 2	5	144037179	144125026	+	-0.879	1.84	5.88	85.1	1.77e-06	7.53e-05	down-regulated	40.0786	38.4143	42.3861	82.2907	73.378	65.452
Rps6ka2	ribosomal protein S6 kinase, polypeptide 2	17	7356384	7570714	+	-0.876	1.84	5.97	59.1	1.02e-05	3.05e-04	down-regulated	42.2450	41.9603	44.5201	90.2847	79.345	65.452
Enpp1	ectonucleotide pyrophosphatase/phosphodiesterase 1	10	24513812	24588057	-	0.878	1.84	4.17	65.5	3.28e-03	3.73e-02	up-regulated	20.3101	21.1574	21.1195	9.4634	11.611	12.580
Aldh4a1	aldehyde dehydrogenase 4 family, member A1	4	139348404	139377002	+	-0.871	1.83	6.78	248.9	7.61e-09	1.35e-06	down-regulated	76.2577	77.8136	75.3530	141.0110	140.843	135.154
Crispld2	cysteine-rich secretory protein LCCL domain containing 2	8	120719177	120779533	+	0.875	1.83	6.62	171.3	5.30e-08	5.40e-06	up-regulated	116.9862	128.3629	129.5130	66.3616	64.132	72.422
Gstk1	glutathione S-transferase kappa 1	6	42222869	42227375	+	-0.873	1.83	5.52	151.6	1.46e-06	6.33e-05	down-regulated	30.4922	31.5588	31.2745	56.6630	58.326	55.082
Pdp2	pyruvate dehyrogenase phosphatase catalytic subunit 2	8	105318104	105325658	+	-0.869	1.83	5.67	45.5	3.35e-05	8.32e-04	down-regulated	35.4208	34.4744	34.5859	63.5402	51.929	74.349
S1pr3	sphingosine-1-phosphate receptor 3	13	51562654	51576833	+	-0.875	1.83	4.45	35.0	1.13e-03	1.56e-02	down-regulated	17.2771	13.5140	11.1852	27.3323	27.147	22.327
Acaa2	acetyl-Coenzyme A acyltransferase 2 (mitochondrial 3-oxoacyl-Coenzyme A thiolase)	18	74912283	74939278	+	-0.866	1.82	9.23	201.1	2.32e-08	2.90e-06	down-regulated	436.8026	421.1391	415.3248	779.2344	734.318	792.392
Lum	lumican	10	97401363	97408565	+	0.861	1.82	6.69	49.0	2.39e-05	6.22e-04	up-regulated	109.4037	151.7267	130.6904	63.1875	69.239	81.659
Anks1	ankyrin repeat and SAM domain containing 1	17	28128273	28281753	+	-0.864	1.82	6.37	45.2	3.43e-05	8.46e-04	down-regulated	57.8432	61.7781	53.2770	114.9719	115.685	82.226
Pde4d	phosphodiesterase 4D, cAMP specific	13	108790711	110092503	+	-0.862	1.82	6.34	21.7	7.14e-04	1.06e-02	down-regulated	48.9067	70.6035	49.4504	89.5206	84.882	130.960
Cenpa	centromere protein A	5	30824214	30832181	+	-0.865	1.82	4.11	32.1	4.60e-03	4.88e-02	down-regulated	10.0738	11.7410	10.7437	23.5116	19.944	15.754
Sox6	SRY (sex determining region Y)-box 6	7	115070107	115639186	-	0.854	1.81	6.94	174.6	4.81e-08	5.01e-06	up-regulated	148.2367	162.5221	156.6666	85.1709	80.366	91.179
Selenbp1	selenium binding protein 1	3	94840394	94852069	+	-0.859	1.81	6.35	143.2	1.32e-07	1.01e-05	down-regulated	53.7270	57.1290	59.3847	95.8687	100.848	110.333
Clic5	chloride intracellular channel 5	17	44445671	44591059	+	0.857	1.81	9.39	87.7	1.53e-06	6.61e-05	up-regulated	828.1646	818.0477	941.4715	466.4121	547.029	405.915
Rragd	Ras-related GTP binding D	4	32982998	33022180	+	-0.856	1.81	7.21	79.3	2.50e-06	9.84e-05	down-regulated	96.4594	96.1737	119.7996	192.3252	208.469	161.278
Pdia6	protein disulfide isomerase associated 6	12	17316590	17334786	+	-0.858	1.81	6.36	78.7	2.59e-06	1.00e-04	down-regulated	54.8644	57.2866	59.5318	104.4504	116.921	88.062
Nampt	nicotinamide phosphoribosyltransferase	12	32870334	32903368	+	-0.858	1.81	7.93	72.4	3.88e-06	1.40e-04	down-regulated	153.5444	166.1862	197.7282	270.7953	303.403	357.633
Igsf9b	immunoglobulin superfamily, member 9B	9	27210400	27268845	+	0.858	1.81	4.97	67.3	1.04e-04	2.13e-03	up-regulated	38.0747	37.9809	38.1180	24.0994	17.955	20.344
D2hgdh	D-2-hydroxyglutarate dehydrogenase	1	93752539	93781579	+	-0.853	1.81	4.92	97.2	1.53e-04	2.93e-03	down-regulated	20.5809	19.2663	20.6779	36.3255	34.458	38.138
Rhobtb1	Rho-related BTB domain containing 1	10	68987106	69127621	+	-0.855	1.81	6.88	21.6	7.31e-04	1.08e-02	down-regulated	85.1941	73.5979	89.7025	114.6780	132.349	199.926
Suox	sulfite oxidase	10	128505756	128509787	-	-0.859	1.81	4.49	68.4	1.16e-03	1.60e-02	down-regulated	13.7567	13.7504	16.1891	28.3903	26.717	23.914
Galm	galactose mutarotase	17	80434886	80492461	+	-0.860	1.81	4.13	30.7	4.57e-03	4.85e-02	down-regulated	13.0526	8.6678	11.3324	22.8063	20.374	16.717
Rpl3	ribosomal protein L3	15	79961982	79967607	-	0.852	1.80	7.71	208.9	1.90e-08	2.52e-06	up-regulated	244.0462	276.7013	283.4570	142.5393	145.842	154.081
Nt5dc3	5'-nucleotidase domain containing 3	10	86614857	86674253	+	-0.846	1.80	5.95	89.2	1.41e-06	6.13e-05	down-regulated	41.6492	43.3392	43.8578	79.9396	83.431	66.982
Rxrg	retinoid X receptor gamma	1	167425931	167467192	+	-0.852	1.80	5.55	117.6	1.96e-06	8.19e-05	down-regulated	29.0841	31.7952	35.4689	58.8966	56.821	57.292
Ehd1	EH-domain containing 1	19	6326926	6350126	+	-0.848	1.80	5.79	72.3	3.91e-06	1.41e-04	down-regulated	43.7073	36.6413	34.1443	64.0692	74.829	66.075
Otulin	OTU deubiquitinase with linear linkage specificity	15	27606000	27630940	-	0.845	1.80	5.06	89.1	7.83e-05	1.68e-03	up-regulated	40.7827	39.9903	40.6200	20.3376	25.373	21.251
Sema3c	sema domain, immunoglobulin domain (Ig), short basic domain, secreted, (semaphorin) 3C	5	17779814	17935266	+	-0.845	1.80	4.70	44.7	5.45e-04	8.44e-03	down-regulated	21.0142	15.5627	14.8646	28.5666	33.060	30.488
Itga9	integrin alpha 9	9	118435777	118730071	+	0.842	1.79	7.50	133.0	1.93e-07	1.33e-05	up-regulated	246.3209	216.3022	228.0460	140.0118	125.200	117.473
Calr	calreticulin	8	85568717	85573560	-	-0.839	1.79	7.94	124.8	2.66e-07	1.69e-05	down-regulated	177.6457	172.5295	174.5483	301.7131	352.483	278.638
Gpx3	glutathione peroxidase 3	11	54793680	54801213	+	0.841	1.79	6.61	111.5	4.68e-07	2.58e-05	up-regulated	112.0576	124.2260	133.6339	60.0722	74.991	69.872
Cpeb3	cytoplasmic polyadenylation element binding protein 3	19	36996742	37185018	-	-0.841	1.79	6.77	96.8	9.44e-07	4.43e-05	down-regulated	71.3832	72.2977	86.7590	125.3170	133.371	151.758
Tgfbr1	transforming growth factor, beta receptor I	4	47353222	47414926	+	0.840	1.79	6.06	91.7	1.23e-06	5.55e-05	up-regulated	73.9829	91.2882	84.1835	44.1431	46.553	47.601
Abcg2	ATP binding cassette subfamily G member 2 (Junior blood group)	6	58561476	58669436	+	0.841	1.79	5.67	91.6	1.24e-06	5.57e-05	up-regulated	65.5339	58.8232	64.6093	31.1529	34.512	38.988
Zfp26	zinc finger protein 26	9	20339614	20371465	-	0.843	1.79	5.69	74.4	3.40e-06	1.25e-04	up-regulated	54.8102	70.1308	66.7434	34.2094	36.447	35.304
Ctsh	cathepsin H	9	89936320	89958148	+	-0.840	1.79	4.67	75.5	6.84e-04	1.03e-02	down-regulated	16.3564	18.1237	15.8948	30.8590	31.233	27.767
Bcat2	branched chain aminotransferase 2, mitochondrial	7	45218391	45239134	+	-0.828	1.78	5.94	159.1	1.06e-07	8.67e-06	down-regulated	43.7615	41.8027	42.8276	76.8830	75.582	74.292
Xirp2	xin actin-binding repeat containing 2	2	67276343	67356964	+	0.833	1.78	11.49	46.0	3.19e-05	7.98e-04	up-regulated	3673.5826	3072.5150	4360.2480	1933.0091	2259.883	1990.586
Ano10	anoctamin 10	9	122004940	122123508	-	-0.833	1.78	5.10	66.1	7.84e-05	1.68e-03	down-regulated	21.5016	23.3244	24.7988	35.4438	43.812	44.258
Tob2	transducer of ERBB2, 2	15	81732471	81744742	-	-0.828	1.78	5.21	26.6	3.27e-04	5.52e-03	down-regulated	27.0260	22.2606	26.8592	45.7301	55.208	33.661
D630003M21Rik	RIKEN cDNA D630003M21 gene	2	158024453	158071837	-	0.833	1.78	4.54	75.8	1.31e-03	1.75e-02	up-regulated	26.7010	28.5251	26.9328	13.6955	15.643	16.320
Gm26782	-	14	51107679	51122266	+	-0.830	1.78	4.54	58.0	1.33e-03	1.77e-02	down-regulated	16.7355	13.5534	15.8948	29.8010	26.878	25.161
Gm26911	-	6	101157047	101198581	+	0.834	1.78	4.43	21.4	2.02e-03	2.51e-02	up-regulated	28.1633	24.7822	22.5912	13.2841	9.945	18.701
Ddt	D-dopachrome tautomerase	10	75607067	75609208	-	-0.829	1.78	4.40	75.5	2.43e-03	2.91e-02	down-regulated	14.5691	13.8686	12.8041	23.6292	25.588	23.857
Pdpr	pyruvate dehydrogenase phosphatase regulatory subunit	8	111821232	111866402	+	-0.824	1.77	7.59	314.9	2.21e-09	6.60e-07	down-regulated	139.1919	135.9670	140.3303	247.3424	237.659	246.054
Hadh	hydroxyacyl-Coenzyme A dehydrogenase	3	131027068	131065750	-	-0.820	1.77	8.77	234.8	1.03e-08	1.64e-06	down-regulated	329.5111	303.6898	316.2767	549.9372	540.256	575.296
Alg10b	asparagine-linked glycosylation 10B (alpha-1,2-glucosyltransferase)	15	90108514	90114757	+	0.821	1.77	6.08	150.7	1.02e-07	8.57e-06	up-regulated	79.5073	83.7629	89.5553	48.2576	48.650	45.108
Cd36	CD36 molecule	5	17986688	18093957	-	-0.825	1.77	10.72	64.7	6.61e-06	2.13e-04	down-regulated	1350.3779	1223.7816	1086.8794	2156.4872	2251.658	2047.028
Hr	lysine demethylase and nuclear receptor corepressor	14	70789626	70810988	+	0.823	1.77	5.20	79.2	5.00e-05	1.14e-03	up-regulated	47.9318	43.8908	42.2389	25.9804	25.965	23.177
Lpcat3	lysophosphatidylcholine acyltransferase 3	6	124639762	124681679	+	-0.821	1.77	4.79	75.9	5.07e-04	7.91e-03	down-regulated	20.4184	17.8085	17.4401	33.3865	33.490	31.111
Sh3bgr	SH3-binding domain glutamic acid-rich protein	16	96001670	96030133	+	0.817	1.76	7.44	243.6	8.53e-09	1.43e-06	up-regulated	224.7651	219.8875	215.4626	127.2567	126.329	118.493
Fam126b	family with sequence similarity 126, member B	1	58561965	58625492	-	0.818	1.76	5.74	89.2	1.41e-06	6.13e-05	up-regulated	61.2553	71.4309	65.4188	35.0323	40.640	35.814
Irs1	insulin receptor substrate 1	1	82210826	82269160	-	0.817	1.76	7.08	84.4	1.85e-06	7.81e-05	up-regulated	168.5468	156.6122	188.0883	100.9237	107.890	80.356
Nrap	nebulin-related anchoring protein	19	56308469	56378540	-	0.817	1.76	10.41	82.0	2.13e-06	8.72e-05	up-regulated	1557.3785	1789.5556	1888.5357	909.6064	1073.577	968.914
Sulf1	sulfatase 1	1	12762421	12946090	+	0.820	1.76	5.74	75.8	3.11e-06	1.15e-04	up-regulated	65.3173	64.5755	67.7000	30.9766	37.415	42.671
Scube2	signal peptide, CUB domain, EGF-like 2	7	109397897	109464886	-	0.815	1.76	5.09	69.8	1.13e-04	2.29e-03	up-regulated	36.2332	44.5606	42.6068	22.1009	24.621	22.781
Cnn2	calponin 2	10	79824434	79831234	+	-0.819	1.76	5.02	31.1	1.72e-04	3.23e-03	down-regulated	23.9930	23.7972	18.6911	42.7912	43.113	30.884
Qsox2	quiescin Q6 sulfhydryl oxidase 2	2	26099136	26127411	-	-0.816	1.76	4.68	65.9	9.03e-04	1.30e-02	down-regulated	19.4435	15.6021	16.4099	28.5666	30.803	30.884
Klhl40	kelch-like 40	9	121606673	121612885	+	0.816	1.76	4.60	42.1	1.27e-03	1.71e-02	up-regulated	23.9388	31.7558	30.0235	13.8719	17.632	16.717
Cpe	carboxypeptidase E	8	65045576	65146143	-	0.811	1.75	8.21	278.8	4.20e-09	9.54e-07	up-regulated	369.6980	388.6741	368.5971	205.9031	214.651	217.719
Fkbp4	FK506 binding protein 4	6	128407066	128415619	-	-0.808	1.75	8.22	156.0	8.55e-08	7.62e-06	down-regulated	222.9778	217.8781	207.0737	386.4137	399.682	341.143
Cnih4	cornichon family AMPA receptor auxiliary protein 4	1	180977437	180996559	+	0.808	1.75	5.93	159.0	2.32e-07	1.55e-05	up-regulated	73.9288	75.3315	76.3833	41.1454	43.167	43.578
Socs2	suppressor of cytokine signaling 2	10	95219765	95253176	-	0.807	1.75	6.56	80.3	2.36e-06	9.40e-05	up-regulated	132.1511	108.8997	112.5145	61.6005	69.615	69.419
Pde7b	phosphodiesterase 7B	10	20272798	20600824	-	0.811	1.75	5.71	52.7	1.72e-05	4.75e-04	up-regulated	72.4664	54.0952	66.7434	32.9163	39.189	37.174
Grk3	G protein-coupled receptor kinase 3	5	113058344	113163518	-	0.805	1.75	5.10	105.6	1.30e-04	2.60e-03	up-regulated	40.6202	39.8721	43.2691	22.8651	24.889	22.441
Gpr155	G protein-coupled receptor 155	2	73171850	73216842	-	-0.806	1.75	4.56	35.2	1.68e-03	2.15e-02	down-regulated	15.9231	13.6716	17.7345	28.7430	22.793	30.941
Prodh	proline dehydrogenase	16	17889590	17907148	-	-0.811	1.75	4.47	49.5	2.30e-03	2.79e-02	down-regulated	15.4898	14.8535	13.5400	22.3948	25.803	28.561
Qsox1	quiescin Q6 sulfhydryl oxidase 1	1	155653901	155688645	-	0.796	1.74	5.67	118.1	3.22e-06	1.18e-04	up-regulated	59.9554	61.9357	65.5660	37.7362	35.748	33.604
Atp1a1	ATPase, Na+/K+ transporting, alpha 1 polypeptide	3	101483535	101512023	-	-0.799	1.74	9.56	70.8	4.32e-06	1.52e-04	down-regulated	564.8916	592.3291	496.7856	968.4443	1049.817	845.321
Npc1	NPC intracellular cholesterol transporter 1	18	12322751	12369851	-	-0.798	1.74	5.70	67.7	5.35e-06	1.81e-04	down-regulated	37.6414	33.0954	38.7803	62.1883	57.143	70.042
Serpinf1	serine (or cysteine) peptidase inhibitor, clade F, member 1	11	75300855	75313449	-	0.797	1.74	5.35	50.0	3.40e-05	8.41e-04	up-regulated	50.6940	49.1309	48.1995	21.8070	31.663	30.998
Spryd7	SPRY domain containing 7	14	61769300	61794335	-	-0.800	1.74	5.31	108.0	3.89e-05	9.38e-04	down-regulated	27.4593	28.6433	26.8592	48.0813	47.091	48.621
Creb5	cAMP responsive element binding protein 5	6	53264154	53677349	+	0.796	1.74	4.46	25.6	2.89e-03	3.36e-02	up-regulated	23.0723	28.3281	24.8724	14.3421	18.546	10.597
Pakap	paralemmin A kinase anchor protein	4	57434475	57896984	+	0.789	1.73	8.35	290.3	3.40e-09	8.29e-07	up-regulated	412.9720	417.7508	408.4076	234.1759	248.787	229.393
Nfs1	nitrogen fixation1 (S. cerevisiae)	2	155965557	155986134	-	-0.794	1.73	6.34	194.5	2.75e-08	3.29e-06	down-regulated	57.7348	57.1290	59.5318	100.0420	101.923	98.659
Zdhhc21	zinc finger, DHHC domain containing 21	4	82716975	82778892	-	0.792	1.73	5.72	117.4	2.54e-06	9.93e-05	up-regulated	60.0637	65.8756	67.1849	37.9125	36.125	36.608
Coq3	coenzyme Q3 methyltransferase	4	21879646	21912163	+	-0.791	1.73	5.48	73.8	1.51e-05	4.26e-04	down-regulated	34.2293	32.5832	27.4479	52.7836	54.509	55.025
Stradb	STE20-related kinase adaptor beta	1	59012681	59034281	+	-0.788	1.73	5.29	86.1	5.70e-05	1.27e-03	down-regulated	27.7842	26.8309	27.5215	46.7294	51.230	43.238
R3hdm4	R3H domain containing 4	10	79745886	79752764	-	-0.788	1.73	4.97	76.7	3.43e-04	5.74e-03	down-regulated	22.3140	18.9905	23.6214	35.3262	38.920	37.401
Ltbp3	latent transforming growth factor beta binding protein 3	19	5790928	5808564	+	0.795	1.73	4.66	88.4	1.32e-03	1.76e-02	up-regulated	28.2717	28.9979	31.7160	16.8108	17.041	16.944
Pirt	phosphoinositide-interacting regulator of transient receptor potential channels	11	66802731	66820703	+	0.788	1.73	4.67	48.7	1.39e-03	1.84e-02	up-regulated	31.4130	25.0974	32.9670	16.0467	17.095	18.191
Inpp5j	inositol polyphosphate 5-phosphatase J	11	3444272	3455521	-	0.790	1.73	4.47	49.4	2.91e-03	3.39e-02	up-regulated	24.5888	23.8366	28.7725	15.4001	16.342	12.467
Hip1r	huntingtin interacting protein 1 related	5	124111665	124141278	+	-0.788	1.73	4.44	33.1	3.32e-03	3.76e-02	down-regulated	17.1688	15.2081	11.1116	23.4529	26.126	25.274
Bloc1s6	biogenesis of lysosomal organelles complex-1, subunit 6, pallidin	2	122580425	122591407	+	-0.792	1.73	4.42	70.5	3.45e-03	3.87e-02	down-regulated	14.5150	13.4746	14.6438	23.9231	26.610	23.064
Klf4	Kruppel-like factor 4 (gut)	4	55527137	55536984	-	-0.789	1.73	4.41	18.8	3.63e-03	4.04e-02	down-regulated	16.1939	14.2625	12.0683	28.8018	26.771	17.680
Cyp4b1	cytochrome P450, family 4, subfamily b, polypeptide 1	4	115481895	115504918	-	-0.788	1.73	4.36	43.6	4.37e-03	4.67e-02	down-regulated	15.8690	12.9624	12.0683	21.4544	23.868	25.104
Hk2	hexokinase 2	6	82702004	82751435	-	-0.782	1.72	8.77	172.6	5.09e-08	5.27e-06	down-regulated	298.9105	304.7536	359.3251	527.1896	553.588	563.283
Hagh	hydroxyacyl glutathione hydrolase	17	25056863	25083424	+	0.779	1.72	6.14	155.7	8.65e-08	7.66e-06	up-regulated	88.3896	82.9355	89.6289	50.4325	50.585	49.925
Acacb	acetyl-Coenzyme A carboxylase beta	5	114284378	114388822	+	-0.781	1.72	8.60	111.8	4.61e-07	2.58e-05	down-regulated	302.8101	249.4764	301.4858	501.6795	511.442	444.393
Adamtsl5	ADAMTS-like 5	10	80175627	80184282	-	0.778	1.72	6.16	108.3	5.42e-07	2.90e-05	up-regulated	87.7396	90.2244	85.8760	52.0195	54.778	45.845
Rab30	RAB30, member RAS oncogene family	7	92390845	92493743	+	0.779	1.72	5.44	77.4	2.71e-05	6.88e-04	up-regulated	53.4562	54.5680	49.8920	32.2697	31.448	27.541
Pik3r3	phosphoinositide-3-kinase regulatory subunit 3	4	116078593	116160253	+	0.780	1.72	5.33	70.2	5.33e-05	1.20e-03	up-regulated	51.8855	49.3673	44.6673	29.1544	28.115	26.974
Adamts7	a disintegrin-like and metallopeptidase (reprolysin type) with thrombospondin type 1 motif, 7	9	90041420	90082155	+	-0.779	1.72	5.05	27.5	2.85e-04	4.93e-03	down-regulated	23.7222	20.1724	24.9460	40.9690	30.749	45.901
LOC118567497	LOC118567497	7	113688843	113714330	-	0.786	1.72	4.68	42.6	1.36e-03	1.80e-02	up-regulated	28.8133	34.1986	27.3008	18.8093	15.966	17.114
Cfap36	cilia and flagella associated protein 36	11	29168912	29197317	-	0.786	1.72	4.66	68.2	1.49e-03	1.95e-02	up-regulated	27.7842	31.4406	29.5820	15.5765	17.363	18.077
Gpr153	G protein-coupled receptor 153	4	152358563	152369798	+	0.784	1.72	4.52	68.1	2.63e-03	3.12e-02	up-regulated	26.4844	25.8459	27.4479	16.6345	13.923	15.300
Bckdha	branched chain ketoacid dehydrogenase E1, alpha polypeptide	7	25329277	25358209	-	-0.773	1.71	7.69	187.6	3.31e-08	3.77e-06	down-regulated	147.0451	162.9161	145.4078	249.3997	258.086	265.661
Adcy5	adenylate cyclase 5	16	34974863	35126113	+	0.775	1.71	6.59	129.6	2.20e-07	1.47e-05	up-regulated	115.9571	116.9371	126.1280	76.0601	67.142	64.999
Mpp6	membrane protein, palmitoylated 6 (MAGUK p55 subfamily member 6)	6	50087151	50176134	+	-0.774	1.71	5.60	98.3	1.02e-05	3.05e-04	down-regulated	36.8290	32.6226	33.6292	59.4257	60.261	55.705
Alad	aminolevulinate, delta-, dehydratase	4	62424221	62438300	-	-0.774	1.71	5.20	53.3	1.35e-04	2.65e-03	down-regulated	28.2175	26.2399	22.5912	46.5530	40.371	44.201
Olfml3	olfactomedin-like 3	3	103642710	103645317	-	0.778	1.71	4.95	54.7	4.74e-04	7.44e-03	up-regulated	33.9585	38.2567	37.3822	17.5749	22.255	23.517
Tmem131l	transmembrane 131 like	3	83805512	83947497	-	-0.775	1.71	4.92	77.3	5.65e-04	8.67e-03	down-regulated	19.6060	20.3300	22.5912	36.6782	33.544	36.324
Micu1	mitochondrial calcium uptake 1	10	59538385	59699956	+	0.774	1.71	4.82	63.4	8.77e-04	1.27e-02	up-regulated	34.9334	33.1348	32.0103	20.2788	20.589	17.114
Vtn	vitronectin	11	78389946	78393151	+	-0.774	1.71	4.68	29.8	1.63e-03	2.10e-02	down-regulated	21.0142	18.0055	13.2457	28.5666	32.415	28.051
Lsm12	LSM12 homolog	11	102053323	102077089	-	-0.775	1.71	4.61	71.8	2.08e-03	2.57e-02	down-regulated	15.9231	15.9961	17.7345	26.5681	30.695	27.427
Sod2	superoxide dismutase 2, mitochondrial	17	13226726	13237006	+	-0.768	1.70	8.81	275.8	4.44e-09	9.66e-07	down-regulated	334.4938	322.2469	335.9245	562.6922	554.770	561.696
Etfdh	electron transferring flavoprotein, dehydrogenase	3	79511095	79536074	-	-0.765	1.70	9.21	160.8	7.34e-08	6.66e-06	down-regulated	460.5248	432.0921	421.7269	753.2540	744.102	722.747
Stt3a	STT3, subunit of the oligosaccharyltransferase complex, homolog A (S. cerevisiae)	9	36640640	36678918	-	0.768	1.70	6.38	123.3	2.82e-07	1.78e-05	up-regulated	96.4053	104.0929	107.5105	59.9547	64.723	54.855
Adhfe1	alcohol dehydrogenase, iron containing, 1	1	9618173	9648195	+	-0.764	1.70	6.16	110.7	4.86e-07	2.66e-05	down-regulated	47.4986	52.6375	54.5279	83.8190	84.667	92.653
Skil	SKI-like	3	31149122	31177072	+	0.764	1.70	6.43	41.7	4.93e-05	1.13e-03	up-regulated	101.3339	119.9315	96.8404	65.9501	69.723	50.321
Cmtm6	CKLF-like MARVEL transmembrane domain containing 6	9	114560230	114578415	+	0.761	1.70	5.77	36.9	8.34e-05	1.76e-03	up-regulated	64.1258	74.4647	61.0772	44.2019	41.715	30.941
Hyou1	hypoxia up-regulated 1	9	44290787	44303666	+	-0.767	1.70	5.94	31.5	1.65e-04	3.11e-03	down-regulated	45.2780	44.9152	41.7974	76.7067	88.914	57.802
Ppm1j	protein phosphatase 1J	3	104688322	104693334	+	0.768	1.70	4.85	59.7	8.63e-04	1.25e-02	up-regulated	31.2505	37.3505	33.1141	20.5727	19.567	19.041
Tmem38a	transmembrane protein 38A	8	73325033	73341128	+	-0.761	1.69	8.36	243.7	8.50e-09	1.43e-06	down-regulated	244.1545	228.3583	258.2902	400.9909	432.689	396.905
Etfb	electron transferring flavoprotein, beta polypeptide	7	43093496	43107224	+	-0.756	1.69	8.35	215.4	1.62e-08	2.28e-06	down-regulated	254.2283	239.6265	231.2102	394.5252	412.637	409.712
Mmut	methylmalonyl-Coenzyme A mutase	17	41245576	41272880	+	-0.753	1.69	7.13	196.5	2.60e-08	3.18e-06	down-regulated	104.4752	104.6051	99.9311	165.7570	174.441	177.372
Jam2	junction adhesion molecule 2	16	84571011	84623268	+	-0.758	1.69	7.36	165.6	6.30e-08	5.90e-06	down-regulated	127.9807	110.9878	122.8902	210.4879	200.405	197.489
Acss1	acyl-CoA synthetase short-chain family member 1	2	150460031	150510160	-	-0.759	1.69	8.57	160.2	7.47e-08	6.73e-06	down-regulated	262.8398	264.9209	315.4673	463.7082	499.240	454.253
Ppm1l	protein phosphatase 1 (formerly 2C)-like	3	69224251	69468131	+	-0.755	1.69	6.42	115.0	4.01e-07	2.34e-05	down-regulated	62.2301	59.6111	65.1980	111.2688	105.740	96.846
Epha4	Eph receptor A4	1	77343819	77491763	-	-0.759	1.69	6.47	112.9	4.39e-07	2.49e-05	down-regulated	62.5551	61.8963	69.4661	109.6230	117.082	99.566
Dnajc28	DnaJ heat shock protein family (Hsp40) member C28	16	91411142	91415931	-	-0.760	1.69	5.81	118.5	2.88e-06	1.09e-04	down-regulated	37.5331	40.6207	42.9012	67.8898	70.475	65.509
Art1	ADP-ribosyltransferase 1	7	101750913	101771410	+	-0.759	1.69	6.75	67.3	5.50e-06	1.86e-04	down-regulated	79.7781	80.0200	76.1625	126.7865	119.448	150.738
Doc2g	double C2, gamma	19	4053385	4057005	+	-0.757	1.69	6.97	54.1	1.53e-05	4.30e-04	down-regulated	98.5175	97.7891	80.5041	167.9906	162.991	133.907
Tmed5	transmembrane p24 trafficking protein 5	5	108269422	108280486	-	-0.758	1.69	5.37	104.9	6.63e-05	1.46e-03	down-regulated	29.0299	29.5101	29.8027	50.1973	51.123	47.318
Pi16	peptidase inhibitor 16	17	29537770	29547876	+	0.756	1.69	5.38	38.2	7.18e-05	1.55e-03	up-regulated	52.4813	48.5793	48.7146	22.3948	35.318	30.261
Mt1	metallothionein 1	8	94905214	94906955	+	-0.755	1.69	5.32	34.9	1.06e-04	2.16e-03	down-regulated	26.1594	24.8216	34.0708	44.0255	56.283	42.558
Rwdd4a	RWD domain containing 4A	8	47986680	48005872	+	-0.758	1.69	5.04	85.1	4.16e-04	6.69e-03	down-regulated	23.0181	23.2062	22.7384	39.1469	40.586	36.381
Itprip	inositol 1,4,5-triphosphate receptor interacting protein	19	47883029	47907762	-	0.759	1.69	4.63	76.4	2.40e-03	2.89e-02	up-regulated	28.3800	29.1161	28.4782	16.2818	16.342	17.680
Fam131a	family with sequence similarity 131, member A	16	20511856	20521794	+	-0.756	1.69	4.58	34.4	3.00e-03	3.47e-02	down-regulated	19.9851	14.3019	14.5702	26.6269	26.180	29.411
Sp1	trans-acting transcription factor 1	15	102314751	102344839	+	0.752	1.68	6.88	208.7	1.91e-08	2.52e-06	up-regulated	142.3332	146.5260	147.4683	86.5816	83.968	86.759
Arfgef1	ADP-ribosylation factor guanine nucleotide-exchange factor 1(brefeldin A-inhibited)	1	10207732	10303306	-	-0.751	1.68	7.66	119.3	3.33e-07	1.99e-05	down-regulated	151.7571	141.5223	157.5497	267.8563	261.366	224.916
Hadha	hydroxyacyl-CoA dehydrogenase trifunctional multienzyme complex subunit alpha	5	30324421	30359978	-	-0.750	1.68	10.37	103.3	6.84e-07	3.53e-05	down-regulated	1015.6675	979.7424	974.5121	1644.5801	1645.281	1674.491
Cers4	ceramide synthase 4	8	4542863	4579603	+	0.746	1.68	6.10	76.4	3.00e-06	1.12e-04	up-regulated	84.2192	82.5809	84.4042	46.6706	44.994	57.008
Gpt2	glutamic pyruvate transaminase (alanine aminotransferase) 2	8	86219090	86255531	+	-0.747	1.68	5.45	56.3	5.43e-05	1.22e-03	down-regulated	32.1712	26.8703	34.5123	50.1973	48.865	57.122
Atpaf1	ATP synthase mitochondrial F1 complex assembly factor 1	4	115642025	115669120	+	-0.750	1.68	5.39	109.5	6.97e-05	1.52e-03	down-regulated	29.1924	29.7859	30.8329	49.5508	51.983	48.791
Abca6	ATP-binding cassette, sub-family A (ABC1), member 6	11	110065464	110142811	-	0.749	1.68	6.13	27.4	2.90e-04	4.99e-03	up-regulated	86.9814	87.9392	81.1664	42.7912	41.554	66.925
Mrc2	mannose receptor, C type 2	11	105183440	105241971	+	0.748	1.68	5.13	55.6	3.22e-04	5.46e-03	up-regulated	46.4695	38.4537	39.2954	24.0406	24.728	24.537
Dcun1d3	DCN1, defective in cullin neddylation 1, domain containing 3 (S. cerevisiae)	7	119452381	119495553	-	0.747	1.68	4.88	51.6	1.05e-03	1.45e-02	up-regulated	29.7340	37.2717	36.4255	21.2193	20.428	19.437
Erc1	ELKS/RAB6-interacting/CAST family member 1	6	119547757	119830985	-	-0.739	1.67	6.87	169.3	5.63e-08	5.66e-06	down-regulated	82.2153	86.8755	89.7025	144.7729	137.886	146.714
Gns	glucosamine (N-acetyl)-6-sulfatase	10	121200995	121233159	+	-0.737	1.67	6.58	104.5	6.47e-07	3.38e-05	down-regulated	67.5920	69.3428	75.2795	119.0277	126.382	106.140
Pam	peptidylglycine alpha-amidating monooxygenase	1	97748816	98023578	-	0.742	1.67	10.16	102.7	7.04e-07	3.62e-05	up-regulated	1360.2893	1468.7665	1459.6709	794.6345	886.020	867.875
Ptprk	protein tyrosine phosphatase, receptor type, K	10	27950406	28473393	+	0.740	1.67	6.04	115.5	7.67e-07	3.83e-05	up-regulated	82.6486	78.4440	79.2532	46.4943	50.854	45.505
Cpt2	carnitine palmitoyltransferase 2	4	107761179	107780786	-	-0.739	1.67	7.52	98.1	8.85e-07	4.22e-05	down-regulated	152.0820	134.1152	122.5223	228.9446	218.898	230.300
Sh3bp5	SH3-domain binding protein 5 (BTK-associated)	14	31094571	31158057	-	-0.739	1.67	5.70	56.7	1.23e-05	3.57e-04	down-regulated	40.2411	36.2868	36.2048	69.7708	60.369	57.008
Pgap2	post-GPI attachment to proteins 2	7	101859153	101887771	+	-0.736	1.67	5.61	75.2	2.44e-05	6.34e-04	down-regulated	36.2874	32.8984	36.4991	63.1875	57.466	54.458
Satb1	special AT-rich sequence binding protein 1	17	52043215	52140318	-	0.741	1.67	5.22	92.0	2.33e-04	4.14e-03	up-regulated	43.9781	41.5663	46.9485	25.6865	27.147	25.784
Gm38863	-	6	93171112	93221190	+	0.741	1.67	4.93	53.3	9.24e-04	1.32e-02	up-regulated	38.8871	33.4106	34.8802	20.2788	19.890	23.404
Fech	ferrochelatase	18	64589613	64622169	-	-0.730	1.66	7.02	140.5	1.46e-07	1.10e-05	down-regulated	103.8252	88.3332	97.2820	153.3546	165.679	157.991
Ifngr2	interferon gamma receptor 2	16	91343947	91360895	+	-0.728	1.66	7.50	111.7	4.63e-07	2.58e-05	down-regulated	135.5631	122.6500	148.2041	232.5301	206.964	229.620
Popdc2	popeye domain containing 2	16	38182523	38198578	+	-0.731	1.66	8.20	86.7	1.62e-06	6.95e-05	down-regulated	237.7094	217.4841	207.4416	394.5252	372.266	326.239
Fbln2	fibulin 2	6	91189442	91249522	+	0.729	1.66	7.34	78.8	2.58e-06	1.00e-04	up-regulated	199.6889	177.2181	223.8515	105.6848	129.446	124.784
Tspan12	tetraspanin 12	6	21771390	21879595	-	-0.731	1.66	5.17	71.6	3.44e-04	5.75e-03	down-regulated	28.0009	24.9792	24.0629	41.4980	44.188	41.595
Anxa4	annexin A4	6	86713822	86770616	-	0.729	1.66	5.12	49.5	4.63e-04	7.31e-03	up-regulated	35.9083	42.7482	44.5201	22.2773	24.083	27.314
Hook1	hook microtubule tethering protein 1	4	95855418	95913649	+	-0.727	1.66	5.04	62.1	7.01e-04	1.05e-02	down-regulated	21.0142	25.0580	23.6950	35.2087	40.801	38.988
Sgk1	serum/glucocorticoid regulated kinase 1	10	21758083	21875802	+	-0.735	1.66	5.26	20.3	9.22e-04	1.32e-02	down-regulated	31.5754	24.3882	25.8290	48.3164	53.596	33.548
Gstm7	glutathione S-transferase, mu 7	3	107833650	107839193	-	-0.728	1.66	4.67	65.3	2.98e-03	3.45e-02	down-regulated	17.3313	18.5177	17.4401	27.0972	30.588	30.261
Pxmp4	peroxisomal membrane protein 4	2	154427678	154445646	-	-0.731	1.66	4.62	55.0	3.51e-03	3.93e-02	down-regulated	15.5440	15.7203	19.7949	26.9796	29.620	27.824
Arl14ep	ADP-ribosylation factor-like 14 effector protein	2	106792874	106804742	-	0.729	1.66	4.56	66.8	4.42e-03	4.71e-02	up-regulated	25.1304	26.9885	29.0668	16.2818	15.858	16.377
Tmem182	transmembrane protein 182	1	40844738	40896047	+	-0.723	1.65	7.72	219.9	1.46e-08	2.11e-06	down-regulated	150.2947	151.6479	173.8860	257.5700	267.171	255.914
Patj	PATJ, crumbs cell polarity complex component	4	98283803	98607840	+	0.721	1.65	5.99	91.7	2.24e-06	9.04e-05	up-regulated	76.4201	71.8249	82.0495	46.3179	50.101	42.275
Carnmt1	carnosine N-methyltransferase 1	19	18648099	18684565	+	-0.723	1.65	5.65	73.1	2.50e-05	6.46e-04	down-regulated	33.3086	36.6413	39.8841	57.0745	66.121	57.122
Niban1	niban apoptosis regulator 1	1	151447124	151596791	+	0.722	1.65	5.64	66.1	2.88e-05	7.30e-04	up-regulated	56.3267	62.6055	60.1205	34.8560	32.738	40.064
Mmp2	matrix metallopeptidase 2	8	93553920	93580049	+	0.724	1.65	6.56	43.8	3.96e-05	9.51e-04	up-regulated	113.5741	132.3422	98.9745	66.1265	70.959	70.212
Hsp90b1	heat shock protein 90, beta (Grp94), member 1	10	86526705	86541308	-	-0.725	1.65	8.72	43.3	4.15e-05	9.83e-04	down-regulated	320.5205	316.1400	313.1125	492.2749	636.911	432.209
Laptm4b	lysosomal-associated protein transmembrane 4B	15	34238172	34284441	+	-0.723	1.65	5.46	95.0	8.18e-05	1.73e-03	down-regulated	30.6006	32.6226	32.4518	53.4890	53.757	49.925
Rgs12	regulator of G-protein signaling 12	5	35106273	35196986	+	0.727	1.65	5.37	65.4	1.33e-04	2.63e-03	up-regulated	45.2780	52.0465	50.3335	26.6857	29.728	32.074
G0s2	G0/G1 switch2	1	192954468	192955496	-	-0.725	1.65	4.97	15.6	2.32e-03	2.81e-02	down-regulated	21.0683	22.2606	23.1063	44.6133	39.888	24.821
C1qc	complement component 1, q subcomponent, C chain	4	136617112	136620242	-	-0.720	1.65	4.73	33.6	2.72e-03	3.21e-02	down-regulated	20.6351	19.8178	15.3061	29.2720	34.028	28.164
Ttll7	tubulin tyrosine ligase-like family, member 7	3	146557312	146690156	+	0.721	1.65	4.73	37.1	2.72e-03	3.21e-02	up-regulated	33.0378	30.1405	28.6989	14.9887	19.675	20.571
Hivep3	human immunodeficiency virus type I enhancer binding protein 3	4	119590982	119992608	+	0.726	1.65	5.67	14.3	3.08e-03	3.53e-02	up-regulated	60.8220	57.5230	64.9773	32.5636	24.406	52.985
Corin	corin, serine peptidase	5	72457291	72661883	-	-0.711	1.64	8.07	316.6	2.15e-09	6.60e-07	down-regulated	200.9888	198.4543	211.7097	330.2209	331.680	332.189
Ephx2	epoxide hydrolase 2, cytoplasmic	14	66321821	66361971	-	-0.710	1.64	7.91	254.0	6.85e-09	1.27e-06	down-regulated	181.5994	179.2274	183.3051	303.4177	292.706	288.101
Rnf11	ring finger protein 11	4	109310054	109333702	-	-0.712	1.64	6.65	158.8	7.80e-08	6.99e-06	down-regulated	73.9829	77.4196	73.4398	121.7903	124.501	119.853
Abcc9	ATP-binding cassette, sub-family C (CFTR/MRP), member 9	6	142533588	142648472	-	-0.716	1.64	9.27	113.6	4.26e-07	2.43e-05	down-regulated	480.0766	434.4167	483.2456	799.7483	780.495	700.590
Hadhb	hydroxyacyl-CoA dehydrogenase trifunctional multienzyme complex subunit beta	5	30360251	30389591	+	-0.715	1.64	10.45	84.8	1.80e-06	7.62e-05	down-regulated	1093.9832	1073.6703	1022.5644	1747.6786	1745.484	1713.988
1700025G04Rik	RIKEN cDNA 1700025G04 gene	1	151760275	151967941	-	0.718	1.64	6.19	76.4	3.00e-06	1.12e-04	up-regulated	82.3778	82.8173	99.8575	55.9577	54.294	49.698
Dennd4b	DENN/MADD domain containing 4B	3	90172262	90187972	+	-0.718	1.64	5.41	80.5	1.27e-04	2.53e-03	down-regulated	30.3839	29.4313	32.3783	52.1958	52.198	46.468
Ptprd	protein tyrosine phosphatase, receptor type, D	4	75859474	78132282	-	0.712	1.64	5.40	91.4	1.56e-04	2.97e-03	up-regulated	51.0731	47.4368	51.5845	29.1544	30.641	31.111
Prss23	protease, serine 23	7	89156991	89176399	-	0.715	1.64	4.94	34.6	1.33e-03	1.77e-02	up-regulated	35.5291	39.6751	31.7896	18.8681	24.889	20.854
Dnajb5	DnaJ heat shock protein family (Hsp40) member B5	4	42949866	42959425	+	-0.712	1.64	6.09	14.7	2.83e-03	3.31e-02	down-regulated	44.1948	62.7237	43.9314	88.2862	98.751	58.652
4833439L19Rik	RIKEN cDNA 4833439L19 gene	13	54699031	54713195	-	-0.708	1.63	6.33	140.0	1.52e-07	1.14e-05	down-regulated	58.2223	58.8232	61.6659	99.1603	97.784	93.389
Nadk2	NAD kinase 2, mitochondrial	15	9071340	9110584	+	-0.704	1.63	6.26	97.0	9.35e-07	4.40e-05	down-regulated	57.7348	55.2378	57.8393	91.6366	86.656	98.319
Tmem123	transmembrane protein 123	9	7764078	7794334	+	-0.705	1.63	5.63	59.2	4.61e-05	1.07e-03	down-regulated	36.0707	38.5719	33.8500	60.9539	62.412	52.588
Plin5	perilipin 5	17	56418601	56424606	-	-0.706	1.63	6.48	38.5	6.95e-05	1.52e-03	down-regulated	73.1705	72.7311	53.2034	113.5612	111.599	97.639
Lrrc10	leucine rich repeat containing 10	10	116881246	116882673	+	-0.709	1.63	6.22	34.1	1.17e-04	2.36e-03	down-regulated	59.6846	44.7970	61.2979	81.0564	83.968	104.440
Actg1	actin, gamma, cytoplasmic 1	11	120236513	120239321	-	-0.701	1.63	6.68	25.2	4.01e-04	6.50e-03	down-regulated	76.7451	91.5640	61.4451	138.4248	129.715	103.250
Fdft1	farnesyl diphosphate farnesyl transferase 1	14	63382599	63419136	-	-0.702	1.63	5.12	38.0	7.37e-04	1.09e-02	down-regulated	24.1555	22.6546	28.1102	37.5011	37.200	46.638
Bcl6b	B cell CLL/lymphoma 6, member B	11	70114953	70120624	-	-0.707	1.63	4.81	24.8	2.41e-03	2.89e-02	down-regulated	23.3431	21.3150	14.8646	34.4445	31.609	30.714
Tmem184c	transmembrane protein 184C	8	78322607	78337343	-	0.703	1.63	4.74	52.7	3.33e-03	3.76e-02	up-regulated	30.7089	27.2249	34.2179	18.2215	19.406	18.474
Vwa8	von Willebrand factor A domain containing 8	14	79086489	79439750	+	-0.697	1.62	8.44	122.4	2.93e-07	1.83e-05	down-regulated	286.6703	248.6884	259.9091	445.6043	432.527	402.855
Ppm1k	protein phosphatase 1K (PP2C domain containing)	6	57483487	57512537	-	-0.700	1.62	7.83	59.4	9.88e-06	2.99e-04	down-regulated	156.4690	172.1749	190.1487	251.3394	264.914	320.912
Rtn2	reticulon 2 (Z-band associated protein)	7	19016549	19030089	+	-0.698	1.62	5.78	60.0	2.00e-05	5.40e-04	down-regulated	41.7576	39.7145	40.2521	67.4196	58.541	70.439
Plxnb1	plexin B1	9	108922915	108948983	+	-0.693	1.62	5.97	45.9	3.21e-05	8.02e-04	down-regulated	49.1775	49.0915	41.0615	78.5289	66.766	78.712
Kcnq1	potassium voltage-gated channel, subfamily Q, member 1	7	142660614	142980787	+	0.697	1.62	5.59	88.2	7.22e-05	1.56e-03	up-regulated	54.6477	55.2378	61.5187	36.2667	34.136	34.454
Rasgrp3	RAS, guanyl releasing protein 3	17	75742849	75836049	+	-0.698	1.62	5.56	58.4	8.37e-05	1.76e-03	down-regulated	37.7497	33.9228	31.7160	59.3081	54.348	53.212
Pkn1	protein kinase N1	8	84393162	84425819	-	0.697	1.62	5.37	54.9	2.44e-04	4.29e-03	up-regulated	53.8895	46.2548	46.2862	30.9178	30.211	28.447
Sorbs2os	sorbin and SH3 domain containing 2, opposite strand	8	46176362	46272334	-	0.699	1.62	5.61	26.7	3.20e-04	5.43e-03	up-regulated	56.5975	61.6599	56.3676	30.5063	46.553	29.638
Agpat2	1-acylglycerol-3-phosphate O-acyltransferase 2 (lysophosphatidic acid acyltransferase, beta)	2	26483069	26494429	-	-0.694	1.62	5.29	54.1	3.78e-04	6.19e-03	down-regulated	30.0589	29.1161	26.2705	45.9652	42.575	49.018
Col5a3	collagen, type V, alpha 3	9	20681353	20726363	-	-0.697	1.62	4.95	15.0	2.63e-03	3.12e-02	down-regulated	21.1767	25.8459	19.3534	40.2637	41.500	25.387
Strn	striatin, calmodulin binding protein	17	78957327	79044751	-	0.691	1.61	7.03	120.2	3.22e-07	1.93e-05	up-regulated	151.4863	150.5841	177.5653	99.9832	97.837	97.243
Frmd6	FERM domain containing 6	12	70872230	70949008	+	0.683	1.61	6.45	80.2	2.37e-06	9.42e-05	up-regulated	105.4500	104.5657	106.2596	71.1815	67.572	56.838
Chp1	calcineurin-like EF hand protein 1	2	119378172	119417505	+	-0.683	1.61	6.05	90.8	4.27e-06	1.52e-04	down-regulated	49.0692	46.3336	53.1298	83.2900	78.216	75.652
Mccc2	methylcrotonoyl-Coenzyme A carboxylase 2 (beta)	13	100085040	100152147	-	-0.683	1.61	5.90	82.6	1.34e-05	3.85e-04	down-regulated	44.2489	40.6995	48.2730	68.5364	69.293	74.859
Ankrd23	ankyrin repeat domain 23	1	36569269	36578380	-	0.687	1.61	9.29	25.4	3.93e-04	6.40e-03	up-regulated	813.9747	797.2842	710.1141	443.4294	612.720	380.244
Hdlbp	high density lipoprotein (HDL) binding protein	1	93333662	93406639	-	-0.680	1.60	9.59	132.8	1.94e-07	1.34e-05	down-regulated	577.5651	570.5019	627.1816	952.8090	954.614	916.723
Prnp	prion protein	2	131751848	131780356	+	0.679	1.60	7.16	101.1	7.63e-07	3.83e-05	up-regulated	157.9855	172.9629	191.4733	107.7421	115.147	101.040
Pbx1	pre B cell leukemia homeobox 1	1	167946933	168259898	-	0.675	1.60	6.50	84.9	1.80e-06	7.62e-05	up-regulated	101.5505	105.0779	120.9034	72.2395	66.497	64.942
Socs6	suppressor of cytokine signaling 6	18	88883293	88912623	-	0.675	1.60	5.82	84.1	2.97e-05	7.51e-04	up-regulated	61.7969	66.5060	72.9247	40.9102	41.715	42.445
Cd63	CD63 antigen	10	128731577	128748691	+	0.674	1.60	5.75	45.7	4.64e-05	1.07e-03	up-regulated	57.5182	64.0239	70.2020	38.1476	46.231	34.851
Slf1	SMC5-SMC6 complex localization factor 1	13	77191207	77283632	-	-0.681	1.60	5.62	50.7	8.71e-05	1.82e-03	down-regulated	38.9954	38.0597	31.6424	57.4272	55.208	60.748
F13a1	coagulation factor XIII, A1 subunit	13	37051150	37234220	-	-0.676	1.60	5.65	32.3	1.48e-04	2.85e-03	down-regulated	43.2741	35.8140	32.6726	51.2554	60.960	65.395
Fam114a1	family with sequence similarity 114, member A1	5	65127418	65199244	+	0.675	1.60	4.86	58.4	3.16e-03	3.60e-02	up-regulated	30.2214	33.7258	36.0576	19.9849	21.288	20.797
Fam210a	family with sequence similarity 210, member A	18	68393248	68433404	-	-0.669	1.59	8.30	256.2	6.54e-09	1.24e-06	down-regulated	235.5972	245.0636	247.9880	384.7679	391.780	374.237
Cux1	cut-like homeobox 1	5	136276989	136596438	-	0.665	1.59	7.43	144.2	1.28e-07	1.00e-05	up-regulated	197.1434	203.4580	229.8121	126.2575	134.016	134.644
Ezr	ezrin	17	7005530	7050179	-	0.673	1.59	6.60	132.1	2.00e-07	1.37e-05	up-regulated	112.8158	118.7889	118.6958	75.1785	70.475	72.535
Pdk2	pyruvate dehydrogenase kinase, isoenzyme 2	11	94917084	94932197	-	-0.674	1.59	7.60	79.9	2.41e-06	9.52e-05	down-regulated	154.4109	127.2991	165.5707	237.0561	251.958	219.873
Sorbs2	sorbin and SH3 domain containing 2	8	45960470	46280943	+	0.666	1.59	9.46	76.6	2.96e-06	1.11e-04	up-regulated	816.2494	804.9277	965.9760	519.7247	591.594	507.351
Tuba4a	tubulin, alpha 4A	1	75191616	75197905	-	-0.673	1.59	8.73	52.4	1.76e-05	4.83e-04	down-regulated	286.2370	355.6181	338.3528	525.1912	456.718	569.629
Tnni3	troponin I, cardiac 3	7	4521304	4526228	-	-0.673	1.59	11.56	42.4	4.59e-05	1.06e-03	down-regulated	2348.8225	2512.1387	2148.6656	3520.9850	3763.676	3835.308
Cygb	cytoglobin	11	116536421	116545330	-	0.665	1.59	5.81	35.3	1.01e-04	2.08e-03	up-regulated	66.2922	72.7705	60.4885	37.3835	38.920	48.621
Carhsp1	calcium regulated heat stable protein 1	16	8476444	8490017	-	0.669	1.59	5.35	64.7	4.70e-04	7.39e-03	up-regulated	45.3321	49.9583	47.9051	28.2727	32.684	28.391
Cdnf	cerebral dopamine neurotrophic factor	2	3514102	3527413	+	-0.673	1.59	4.96	75.9	2.26e-03	2.76e-02	down-regulated	22.4224	22.3394	22.5912	34.9148	36.071	35.928
Ppp1r3b	protein phosphatase 1, regulatory subunit 3B	8	35842847	35855293	+	-0.672	1.59	5.30	13.7	3.51e-03	3.93e-02	down-regulated	29.5173	28.6827	28.4046	52.1958	54.402	30.658
Csnk2a1	casein kinase 2, alpha 1 polypeptide	2	152067851	152123772	+	-0.660	1.58	7.47	217.9	1.53e-08	2.19e-06	down-regulated	136.9713	135.1002	136.5038	216.1307	216.210	209.389
Col1a2	collagen, type I, alpha 2	6	4505618	4541543	+	0.656	1.58	7.65	122.6	2.91e-07	1.82e-05	up-regulated	260.0776	232.2983	237.5387	147.4767	161.270	151.474
Bves	blood vessel epicardial substance	10	45211783	45248580	+	0.664	1.58	6.41	81.9	2.14e-06	8.74e-05	up-regulated	95.7554	100.9016	110.3804	64.2455	70.099	57.972
Tcp11l2	t-complex 11 (mouse) like 2	10	84412811	84450219	+	-0.664	1.58	6.75	67.2	5.55e-06	1.87e-04	down-regulated	82.9194	77.6166	85.5816	135.5446	139.284	112.770
Yae1d1	Yae1 domain containing 1	13	18161225	18167936	-	-0.658	1.58	5.84	77.2	3.99e-05	9.57e-04	down-regulated	40.4577	44.6788	43.8578	71.2403	65.852	65.282
Mmachc	methylmalonic aciduria cblC type, with homocystinuria	4	116559631	116565582	-	-0.658	1.58	5.83	94.6	4.30e-05	1.01e-03	down-regulated	43.1116	41.5269	43.1220	68.3013	65.207	66.982
Atl2	atlastin GTPase 2	17	80155819	80203633	-	-0.660	1.58	5.75	85.4	6.53e-05	1.44e-03	down-regulated	40.9452	39.2417	40.6936	65.7150	64.239	60.012
Lama5	laminin, alpha 5	2	179818166	179868092	-	-0.664	1.58	7.53	34.2	1.15e-04	2.32e-03	down-regulated	118.5568	126.0384	181.7598	204.9627	243.518	222.763
Fosl2	fos-like antigen 2	5	32292599	32315184	+	0.656	1.58	5.58	20.8	8.36e-04	1.22e-02	up-regulated	53.0229	56.0652	59.6790	40.2049	41.769	24.254
Dusp7	dual specificity phosphatase 7	9	106245831	106252923	+	-0.657	1.58	5.26	56.4	8.64e-04	1.25e-02	down-regulated	29.3007	28.6039	27.0064	42.4385	48.704	42.048
Hint3	histidine triad nucleotide binding protein 3	10	30479191	30499526	-	-0.660	1.58	5.24	77.2	9.03e-04	1.30e-02	down-regulated	27.2968	27.0279	28.9933	41.6156	44.564	44.825
Tecr	trans-2,3-enoyl-CoA reductase	8	84298327	84321120	-	-0.651	1.57	7.54	148.1	1.12e-07	9.04e-06	down-regulated	150.8905	137.2278	142.7587	223.7720	217.446	230.980
Cacna2d1	calcium channel, voltage-dependent, alpha2/delta subunit 1	5	16139390	16579509	+	-0.654	1.57	8.37	115.5	3.92e-07	2.31e-05	down-regulated	260.8358	233.5196	274.1114	392.0565	382.802	426.145
Vldlr	very low density lipoprotein receptor	19	27190070	27231631	+	-0.651	1.57	9.17	99.2	8.36e-07	4.05e-05	down-regulated	443.5726	458.3321	438.7254	712.8140	742.220	637.008
Gpd1l	glycerol-3-phosphate dehydrogenase 1-like	9	114728407	114763055	-	-0.647	1.57	6.33	81.0	2.25e-06	9.06e-05	down-regulated	62.5009	58.1928	63.0640	98.6901	100.471	86.986
Gsto1	glutathione S-transferase omega 1	19	47843412	47853229	+	-0.653	1.57	6.51	76.1	3.05e-06	1.13e-04	down-regulated	68.0253	64.3391	76.5304	111.3864	116.007	99.169
Rnf207	ring finger protein 207	4	152391475	152403686	-	0.654	1.57	6.30	50.5	2.09e-05	5.60e-04	up-regulated	90.1768	97.7497	94.0441	59.2493	50.961	67.662
Syk	spleen tyrosine kinase	13	52736670	52802828	+	0.653	1.57	5.78	76.3	6.66e-05	1.46e-03	up-regulated	60.2804	66.8212	67.3321	40.3225	39.350	43.011
Retsat	retinol saturase (all trans retinol 13,14 reductase)	6	72575585	72584471	+	-0.652	1.57	5.54	53.4	2.56e-04	4.48e-03	down-regulated	37.7497	34.7896	31.5688	56.8394	54.079	51.795
Adamts9	a disintegrin-like and metallopeptidase (reprolysin type) with thrombospondin type 1 motif, 9	6	92749680	92921431	-	-0.655	1.57	5.50	48.7	2.90e-04	4.99e-03	down-regulated	37.8580	30.8497	32.3783	51.3729	57.305	49.698
Ifit2	interferon-induced protein with tetratricopeptide repeats 2	19	34527961	34553934	+	0.654	1.57	5.12	21.3	1.65e-03	2.11e-02	up-regulated	47.7694	40.4631	32.4518	25.6865	25.911	24.481
Ctsz	cathepsin Z	2	174269287	174280832	-	0.648	1.57	4.98	52.6	3.03e-03	3.49e-02	up-regulated	33.6877	34.7896	40.1049	21.5719	24.567	22.554
Bicd1	BICD cargo adaptor 1	6	149310322	149464827	+	0.650	1.57	4.89	51.9	4.00e-03	4.37e-02	up-regulated	33.5252	35.5776	32.7462	22.8063	20.589	20.967
Canx	calnexin	11	50184784	50216500	-	-0.639	1.56	8.89	162.9	6.86e-08	6.34e-06	down-regulated	380.3676	362.9463	366.9782	559.0479	597.184	562.149
Tmed10	transmembrane p24 trafficking protein 10	12	85387388	85421491	-	-0.645	1.56	6.53	91.1	1.28e-06	5.68e-05	down-regulated	74.3079	69.6974	67.9208	111.5039	114.986	103.023
Pitpnc1	phosphatidylinositol transfer protein, cytoplasmic 1	11	107098718	107361546	-	-0.643	1.56	6.26	116.9	2.93e-06	1.11e-04	down-regulated	60.1179	57.0896	58.7224	89.7557	91.870	91.519
Arel1	apoptosis resistant E3 ubiquitin protein ligase 1	12	84964914	85017674	-	-0.645	1.56	6.49	73.4	3.64e-06	1.32e-04	down-regulated	68.0795	68.6336	69.9812	111.7978	97.246	112.260
Myh14	myosin, heavy polypeptide 14	7	44255227	44320296	-	-0.641	1.56	6.57	69.5	4.70e-06	1.62e-04	down-regulated	71.9790	70.2096	77.4135	116.1475	123.479	100.813
Apbb1	amyloid beta (A4) precursor protein-binding, family B, member 1	7	105207672	105231151	-	-0.645	1.56	6.10	102.1	9.62e-06	2.92e-04	down-regulated	49.6650	54.2134	52.4675	79.5281	81.442	82.169
Tcaim	T cell activation inhibitor, mitochondrial	9	122634438	122667989	+	-0.638	1.56	6.09	91.7	1.26e-05	3.65e-04	down-regulated	53.1854	49.3673	53.7185	75.8838	82.624	83.246
Nudt7	nudix (nucleoside diphosphate linked moiety X)-type motif 7	8	114860314	114881471	+	-0.642	1.56	5.93	86.2	3.46e-05	8.51e-04	down-regulated	44.0323	45.9396	48.4938	73.7678	68.809	72.252
Ccn1	cellular communication network factor 1	3	145352726	145355740	-	0.643	1.56	5.70	49.2	1.31e-04	2.61e-03	up-regulated	61.7969	62.3297	59.4583	32.7987	41.554	42.275
Cul7	cullin 7	17	46961264	46975290	+	0.641	1.56	5.48	54.0	4.36e-04	6.95e-03	up-regulated	46.2529	55.3954	54.6015	34.1507	32.899	32.358
Mcrip2	MAPK regulated corepressor interacting protein 2	17	26082672	26087738	-	-0.641	1.56	5.29	71.5	1.02e-03	1.43e-02	down-regulated	29.7340	28.0129	29.2876	45.1423	43.866	46.071
Abat	4-aminobutyrate aminotransferase	16	8331293	8439432	+	0.645	1.56	5.13	52.0	1.84e-03	2.32e-02	up-regulated	42.9491	38.2961	39.6634	23.3941	26.072	27.201
Serpinb9	serine (or cysteine) peptidase inhibitor, clade B, member 9	13	33181044	33201938	+	0.642	1.56	4.91	47.4	4.15e-03	4.51e-02	up-regulated	30.6547	36.4838	35.9104	21.7483	22.900	20.797
Stk24	serine/threonine kinase 24	14	121521599	121618269	-	-0.628	1.55	6.19	42.5	4.51e-05	1.05e-03	down-regulated	57.3016	51.3373	58.7960	90.3435	93.967	72.989
Ankrd10	ankyrin repeat domain 10	8	11661581	11694617	-	0.634	1.55	6.69	38.6	6.90e-05	1.51e-03	up-regulated	110.0537	144.5560	116.7089	79.9396	78.807	78.769
Tmem135	transmembrane protein 135	7	88789230	89053911	-	-0.630	1.55	5.71	66.1	1.71e-04	3.21e-03	down-regulated	40.9452	39.5175	38.1916	63.7165	61.874	57.065
Stk40	serine/threonine kinase 40	4	125997738	126034822	+	-0.632	1.55	5.42	27.2	6.66e-04	1.00e-02	down-regulated	31.1963	34.4350	30.9801	54.7233	54.026	40.178
H1f2	H1.2 linker histone, cluster member	13	23922790	23923514	+	0.630	1.55	5.24	22.1	1.50e-03	1.97e-02	up-regulated	39.3745	51.9283	39.8105	28.9781	24.459	30.601
Frmd5	FERM domain containing 5	2	121376010	121637580	-	-0.629	1.55	7.39	12.8	4.41e-03	4.71e-02	down-regulated	118.7193	151.4509	120.6090	203.0230	255.667	142.011
Suclg2	succinate-Coenzyme A ligase, GDP-forming, beta subunit	6	95449990	95695850	-	-0.623	1.54	7.56	166.1	6.20e-08	5.84e-06	down-regulated	148.8866	150.5053	142.4644	219.1872	231.423	225.823
Ak1	adenylate kinase 1	2	32511770	32525070	+	-0.623	1.54	8.80	139.0	1.54e-07	1.14e-05	down-regulated	341.2097	338.6370	373.9689	540.8264	515.259	555.406
Gyg	glycogenin	3	20176247	20209281	-	0.619	1.54	7.40	121.9	2.99e-07	1.85e-05	up-regulated	198.4432	190.3380	218.8476	133.8988	136.112	122.913
Crat	carnitine acetyltransferase	2	30290488	30306029	-	-0.623	1.54	8.81	92.5	1.18e-06	5.38e-05	down-regulated	377.2263	354.2785	325.3279	547.5860	541.439	529.338
Yipf7	Yip1 domain family, member 7	5	69674013	69699990	-	-0.620	1.54	6.54	64.4	6.77e-06	2.17e-04	down-regulated	64.6674	68.3184	83.3740	105.1558	116.706	108.690
Slc38a3	solute carrier family 38, member 3	9	107528353	107546167	-	-0.627	1.54	6.14	44.5	3.69e-05	9.00e-04	down-regulated	55.5684	53.0315	53.3505	77.1769	96.225	75.255
Tsc22d4	TSC22 domain family, member 4	5	137744231	137766715	+	-0.625	1.54	6.20	40.1	5.86e-05	1.30e-03	down-regulated	60.0096	61.0295	48.4202	93.1649	85.527	81.206
Cspg4	chondroitin sulfate proteoglycan 4	9	56772388	56807154	+	0.625	1.54	5.65	55.5	2.64e-04	4.60e-03	up-regulated	57.6807	61.9357	56.4412	37.7362	35.211	40.348
Bicc1	BicC family RNA binding protein 1	10	70758660	70995581	-	0.622	1.54	5.58	46.9	3.84e-04	6.28e-03	up-regulated	56.7600	57.1290	53.9392	36.7369	31.932	39.498
Rprd1a	regulation of nuclear pre-mRNA domain containing 1A	18	24618017	24663306	-	-0.619	1.54	5.34	57.7	1.21e-03	1.65e-02	down-regulated	29.6257	31.4406	30.3178	46.9057	49.671	43.068
Sh3bp5l	SH3 binding domain protein 5 like	11	58221533	58238554	+	0.623	1.54	5.26	43.8	1.58e-03	2.04e-02	up-regulated	44.8447	46.3730	41.3559	28.9193	30.910	25.557
Unc5b	unc-5 netrin receptor B	10	60598373	60667360	-	0.620	1.54	5.12	58.1	2.80e-03	3.28e-02	up-regulated	38.2371	38.8477	42.4597	23.6292	26.878	26.634
Slc22a5	solute carrier family 22 (organic cation transporter), member 5	11	53755368	53782609	-	-0.627	1.54	4.95	26.6	4.46e-03	4.75e-02	down-regulated	24.1555	21.2756	23.0327	40.4400	30.104	34.681
Eci1	enoyl-Coenzyme A delta isomerase 1	17	24645657	24658290	+	-0.615	1.53	7.29	166.2	6.18e-08	5.84e-06	down-regulated	124.9477	122.3742	121.3449	185.5656	192.557	182.925
Tmem65	transmembrane protein 65	15	58654118	58695510	-	-0.618	1.53	7.81	115.1	3.99e-07	2.34e-05	down-regulated	173.1504	174.6177	179.1107	263.8593	251.851	287.478
Lama2	laminin, alpha 2	10	26857281	27493021	-	0.614	1.53	9.14	102.2	7.23e-07	3.68e-05	up-regulated	688.9728	676.0526	679.4284	439.7264	416.777	469.950
Adipor2	adiponectin receptor 2	6	119330111	119394489	-	-0.614	1.53	6.76	100.4	7.89e-07	3.91e-05	down-regulated	87.3605	80.7686	85.2873	128.1972	136.542	120.873
Tcea3	transcription elongation factor A (SII), 3	4	135975253	136002214	+	-0.615	1.53	6.30	67.4	5.54e-06	1.87e-04	down-regulated	57.3557	57.0502	68.8774	88.1099	92.623	98.376
Tuba8	tubulin, alpha 8	6	121187666	121209304	+	-0.609	1.53	7.06	66.5	5.80e-06	1.93e-04	down-regulated	97.9218	108.1117	107.8785	158.1745	175.516	142.124
Sdc2	syndecan 2	15	32920869	33034867	+	0.613	1.53	6.30	77.0	6.21e-06	2.04e-04	up-regulated	91.6392	97.3163	90.8799	60.0722	57.735	63.808
Car14	carbonic anhydrase 14	3	95805080	95812443	-	-0.615	1.53	6.31	65.2	6.37e-06	2.07e-04	down-regulated	59.5221	57.9958	66.9641	88.5801	90.311	102.003
Prkca	protein kinase C, alpha	11	107824213	108237360	-	0.612	1.53	6.01	50.0	4.66e-05	1.07e-03	up-regulated	69.6501	76.1194	82.0495	53.9592	50.531	43.465
Gatad1	GATA zinc finger domain containing 1	5	3689961	3697936	-	-0.611	1.53	6.00	88.8	5.05e-05	1.15e-03	down-regulated	50.8565	49.1309	48.1995	74.4731	76.335	74.179
Rhoc	ras homolog family member C	3	104696350	104701775	+	0.610	1.53	5.84	44.2	1.39e-04	2.71e-03	up-regulated	60.4970	72.8887	67.1849	43.9080	47.360	39.158
Gpx1	glutathione peroxidase 1	9	108216279	108217541	+	0.618	1.53	5.73	79.1	2.02e-04	3.68e-03	up-regulated	58.9805	63.4329	64.1678	39.0881	40.103	41.481
Mtmr4	myotubularin related protein 4	11	87482780	87507128	+	-0.615	1.53	5.39	46.2	1.05e-03	1.46e-02	down-regulated	33.9043	31.4800	29.6555	48.7866	51.875	44.145
Usp53	ubiquitin specific peptidase 53	3	122725135	122778184	-	0.615	1.53	5.22	55.4	2.06e-03	2.55e-02	up-regulated	39.4828	44.3636	44.8880	27.4498	26.878	29.014
Ergic1	endoplasmic reticulum-golgi intermediate compartment (ERGIC) 1	17	26779736	26875908	+	-0.618	1.53	4.97	40.0	4.68e-03	4.95e-02	down-regulated	24.2638	22.6152	23.0327	37.4423	38.006	31.338
Lpin1	lipin 1	12	16585670	16697020	-	-0.601	1.52	8.00	149.7	1.06e-07	8.67e-06	down-regulated	198.6057	195.1841	213.2550	299.4795	294.856	320.119
Sem1	SEM1, 26S proteasome complex subunit	6	6558275	6578658	-	0.600	1.52	6.82	127.3	2.40e-07	1.57e-05	up-regulated	129.1181	137.6612	136.3566	87.1106	90.204	86.759
3425401B19Rik	RIKEN cDNA 3425401B19 gene	14	32381075	32430049	-	0.608	1.52	8.54	126.6	2.47e-07	1.60e-05	up-regulated	452.1299	413.7714	482.5097	280.1411	296.630	301.985
Myo9b	myosin IXb	8	71725220	71813357	+	0.603	1.52	6.57	88.3	1.48e-06	6.42e-05	up-regulated	115.6863	113.5488	108.3936	71.1815	78.001	71.459
Atf4	activating transcription factor 4	15	80139385	80141746	+	0.602	1.52	6.48	74.2	3.44e-06	1.26e-04	up-regulated	102.1463	102.2018	111.3371	66.9494	76.657	62.902
9530068E07Rik	RIKEN cDNA 9530068E07 gene	11	52287255	52299550	+	-0.599	1.52	6.39	111.5	5.12e-06	1.76e-04	down-regulated	65.5881	63.7481	66.2283	98.2199	97.730	98.603
Tnnc1	troponin C, cardiac/slow skeletal	14	30930269	30933686	+	-0.606	1.52	10.41	66.0	6.01e-06	1.98e-04	down-regulated	1055.3670	1054.4829	1140.9658	1544.7145	1688.878	1681.631
Lin7c	lin-7 homolog C (C. elegans)	2	109721223	109731282	+	0.606	1.52	6.76	66.0	6.03e-06	1.98e-04	up-regulated	124.7311	140.5373	121.4185	82.4083	88.000	81.772
Agpat3	1-acylglycerol-3-phosphate O-acyltransferase 3	10	78105008	78188323	-	-0.603	1.52	7.31	62.9	7.54e-06	2.39e-04	down-regulated	131.6636	132.4998	110.9691	197.6153	184.655	184.059
Tmem143	transmembrane protein 143	7	45546403	45566837	+	-0.605	1.52	6.20	77.0	1.61e-05	4.47e-04	down-regulated	60.3345	56.1440	54.6751	86.2289	84.183	88.459
Plin4	perilipin 4	17	56407587	56416947	-	-0.601	1.52	8.15	51.7	1.87e-05	5.12e-04	down-regulated	245.9418	213.3078	215.7570	303.7116	334.367	379.224
Gm51671	-	1	168170333	168229063	+	0.608	1.52	7.60	50.9	2.01e-05	5.43e-04	up-regulated	219.3491	218.3115	258.4374	154.1188	130.952	168.531
Pfkp	phosphofructokinase, platelet	13	6629910	6699096	-	0.603	1.52	7.00	46.7	2.98e-05	7.53e-04	up-regulated	154.3026	155.8636	146.5852	104.7443	111.330	82.452
Habp4	hyaluronic acid binding protein 4	13	64309680	64334351	+	0.600	1.52	6.10	79.1	3.93e-05	9.45e-04	up-regulated	76.3118	80.6110	83.8891	53.6653	55.154	48.905
Plekho1	pleckstrin homology domain containing, family O member 1	3	95896121	95903300	-	0.608	1.52	5.83	36.0	1.53e-04	2.93e-03	up-regulated	60.7137	68.8306	69.3925	46.7294	47.360	35.418
Usp2	ubiquitin specific peptidase 2	9	43978318	44006924	+	-0.609	1.52	5.81	60.6	1.65e-04	3.12e-03	down-regulated	45.0613	38.8083	44.9616	60.9539	69.454	64.942
L2hgdh	L-2-hydroxyglutarate dehydrogenase	12	69737210	69771648	-	-0.601	1.52	5.71	73.4	3.25e-04	5.51e-03	down-regulated	39.4287	38.9265	42.2389	59.0730	64.454	58.368
As3mt	arsenite methyltransferase	19	46695124	46729538	+	-0.603	1.52	5.70	50.1	3.32e-04	5.58e-03	down-regulated	42.0825	38.0597	39.0747	59.6020	55.800	64.715
Miga2	mitoguardin 2	2	30254232	30275532	+	-0.605	1.52	6.11	25.2	4.03e-04	6.52e-03	down-regulated	55.1893	57.2866	48.1995	88.8740	88.322	65.735
Col1a1	collagen, type I, alpha 1	11	94827050	94843868	+	0.607	1.52	6.26	24.7	4.33e-04	6.92e-03	up-regulated	105.2334	74.0313	91.9837	62.3058	62.465	51.965
Itgb6	integrin beta 6	2	60428636	60553005	-	-0.606	1.52	5.90	22.5	6.25e-04	9.47e-03	down-regulated	48.7442	50.1553	38.6332	80.5861	62.573	65.055
Pde4a	phosphodiesterase 4A, cAMP specific	9	21076998	21124544	+	-0.604	1.52	5.41	47.1	1.20e-03	1.64e-02	down-regulated	31.2505	30.6527	34.8802	52.7248	49.026	44.541
Asb1	ankyrin repeat and SOCS box-containing 1	1	91467725	91487312	+	0.605	1.52	5.39	46.0	1.29e-03	1.73e-02	up-regulated	46.2529	51.5737	47.3164	33.5041	32.738	28.447
Rorc	RAR-related orphan receptor gamma	3	94280101	94305583	+	-0.604	1.52	5.17	41.1	2.96e-03	3.44e-02	down-regulated	29.6798	25.0974	26.4177	41.4980	43.866	37.458
Por	P450 (cytochrome) oxidoreductase	5	135698894	135764180	+	-0.604	1.52	5.09	46.8	3.97e-03	4.33e-02	down-regulated	24.3721	25.1368	26.7857	34.4445	41.016	39.951
Etfa	electron transferring flavoprotein, alpha polypeptide	9	55361720	55419528	-	-0.591	1.51	8.56	167.4	5.97e-08	5.80e-06	down-regulated	303.9474	286.7875	311.2728	456.4196	457.417	435.779
Acat1	acetyl-Coenzyme A acetyltransferase 1	9	53491822	53521650	-	-0.598	1.51	9.08	147.4	1.14e-07	9.18e-06	down-regulated	426.2413	418.6570	445.1275	621.6476	664.058	654.745
Osbpl8	oxysterol binding protein-like 8	10	111000663	111133110	+	-0.590	1.51	8.04	140.0	1.49e-07	1.12e-05	down-regulated	198.8765	208.6981	218.3325	326.4003	312.542	297.338
Stard7	START domain containing 7	2	127112122	127140855	+	-0.590	1.51	7.53	101.1	7.62e-07	3.83e-05	down-regulated	152.0279	152.1601	136.7246	223.1842	216.640	219.646
Serpinb6a	serine (or cysteine) peptidase inhibitor, clade B, member 6a	13	34101901	34186777	-	0.590	1.51	6.85	77.2	2.84e-06	1.08e-04	up-regulated	123.8104	140.1827	145.3342	84.9358	96.709	88.402
Pdgfra	platelet derived growth factor receptor, alpha polypeptide	5	75311988	75358867	+	0.598	1.51	6.81	54.6	1.46e-05	4.14e-04	up-regulated	131.6636	139.6311	128.1149	79.5281	83.538	98.886
Mgll	monoglyceride lipase	6	88701381	88805342	+	-0.596	1.51	6.68	29.4	2.18e-04	3.92e-03	down-regulated	94.2389	83.1325	64.4622	115.9124	125.576	121.723
Ppp3r1	protein phosphatase 3, regulatory subunit B, alpha isoform (calcineurin B, type I)	11	17109298	17150380	+	-0.591	1.51	5.82	69.5	2.35e-04	4.16e-03	down-regulated	41.3243	43.1028	46.4334	64.8921	69.239	61.938
Myadml2	myeloid-associated differentiation marker-like 2	11	120536857	120539188	-	-0.597	1.51	5.79	42.9	2.39e-04	4.21e-03	down-regulated	41.0535	47.9095	38.9275	67.3608	62.842	62.165
Ints4	integrator complex subunit 4	7	97130158	97190605	+	-0.595	1.51	5.70	32.0	3.95e-04	6.42e-03	down-regulated	38.5080	40.1873	41.0615	58.0150	70.260	51.625
Zfp36l1	zinc finger protein 36, C3H type-like 1	12	80154534	80159787	-	0.597	1.51	5.35	45.9	1.72e-03	2.18e-02	up-regulated	45.3321	42.9058	52.7618	32.2109	30.426	29.864
Ak2	adenylate kinase 2	4	128887017	128905322	+	-0.598	1.51	5.23	51.8	2.69e-03	3.17e-02	down-regulated	28.5425	27.1461	29.1404	44.6133	43.973	39.158
Slc2a4	solute carrier family 2 (facilitated glucose transporter), member 4	11	69833112	69839040	-	-0.581	1.50	8.32	143.6	1.31e-07	1.01e-05	down-regulated	243.6670	256.0166	269.3283	367.6632	375.706	399.341
Acox1	acyl-Coenzyme A oxidase 1, palmitoyl	11	116062709	116089871	-	-0.587	1.50	8.48	133.1	1.92e-07	1.33e-05	down-regulated	283.4748	284.1477	287.5778	420.9171	455.912	400.021
Slc25a20	solute carrier family 25 (mitochondrial carnitine/acylcarnitine translocase), member 20	9	108539335	108561841	+	-0.583	1.50	7.14	127.8	2.36e-07	1.55e-05	down-regulated	113.8449	110.3968	110.0125	167.1089	162.399	168.191
Fat1	FAT atypical cadherin 1	8	45386137	45505294	+	0.589	1.50	7.36	112.6	4.45e-07	2.51e-05	up-regulated	192.1606	189.5500	203.1736	130.4896	138.101	117.530
Cbx5	chromobox 5	15	103099973	103148337	-	0.582	1.50	7.72	109.7	5.07e-07	2.75e-05	up-regulated	241.5548	259.1292	250.7108	176.9251	159.873	161.901
Csde1	cold shock domain containing E1, RNA binding	3	102927347	102965502	+	-0.581	1.50	9.98	79.9	2.41e-06	9.52e-05	down-regulated	819.1740	784.2825	831.8270	1180.4604	1254.577	1185.387
Hint1	histidine triad nucleotide binding protein 1	11	54757209	54761332	+	0.582	1.50	6.70	78.9	2.56e-06	9.98e-05	up-regulated	112.5992	124.7776	130.5433	76.7067	87.194	80.186
Dstn	destrin	2	143757251	143785244	+	0.586	1.50	7.18	73.0	3.72e-06	1.35e-04	up-regulated	164.7014	157.8730	195.3734	113.9139	117.405	111.353
Ptpn4	protein tyrosine phosphatase, non-receptor type 4	1	119580197	119765281	-	0.585	1.50	7.40	62.8	7.62e-06	2.40e-04	up-regulated	206.8381	208.8951	188.8977	138.2484	142.939	119.060
Slc25a51	solute carrier family 25, member 51	4	45395923	45408922	-	-0.590	1.50	6.20	77.1	2.70e-05	6.87e-04	down-regulated	56.4350	58.3110	57.0299	86.9931	89.989	80.016
Gcdh	glutaryl-Coenzyme A dehydrogenase	8	85613016	85629378	-	-0.589	1.50	6.14	63.3	4.01e-05	9.60e-04	down-regulated	56.9224	56.4986	51.3637	78.5289	81.657	86.249
Slc25a39	solute carrier family 25, member 39	11	102293795	102299501	-	-0.589	1.50	6.13	55.3	4.30e-05	1.01e-03	down-regulated	56.7600	53.9770	52.9090	84.6419	86.495	73.555
Mmp15	matrix metallopeptidase 15	8	96078924	96100921	+	-0.583	1.50	6.15	42.5	4.52e-05	1.05e-03	down-regulated	54.8644	51.5737	60.4149	90.1083	85.742	72.705
Abca8a	ATP-binding cassette, sub-family A (ABC1), member 8a	11	109916460	109988400	-	0.581	1.50	8.06	40.1	5.82e-05	1.30e-03	up-regulated	303.0267	313.8154	338.5736	198.5558	183.580	251.834
Lrrc2	leucine rich repeat containing 2	9	110780613	110813134	+	-0.584	1.50	8.19	35.0	1.04e-04	2.13e-03	down-regulated	210.1960	206.9645	281.9116	327.8698	392.425	320.686
Oplah	5-oxoprolinase (ATP-hydrolysing)	15	76180803	76215381	-	-0.582	1.50	5.89	69.6	2.07e-04	3.75e-03	down-regulated	45.2238	45.7032	47.3900	69.5357	65.261	71.005
Cd93	CD93 antigen	2	148278571	148285455	-	-0.581	1.50	7.42	29.0	2.29e-04	4.09e-03	down-regulated	159.2312	137.7006	112.3673	217.8941	202.609	187.912
Zbtb18	zinc finger and BTB domain containing 18	1	177269858	177278330	+	-0.586	1.50	5.66	69.0	5.67e-04	8.69e-03	down-regulated	38.5080	38.0991	40.4728	59.1905	56.122	59.502
Steap4	STEAP family member 4	5	8010472	8032213	+	-0.585	1.50	5.63	38.6	6.76e-04	1.02e-02	down-regulated	38.9412	40.5813	35.0274	59.4844	60.423	50.945
Rapgef4	Rap guanine nucleotide exchange factor (GEF) 4	2	71811559	72087818	+	-0.581	1.50	5.55	34.1	1.04e-03	1.44e-02	down-regulated	33.0378	41.3693	33.7028	57.0745	52.037	51.738
Col14a1	collagen, type XIV, alpha 1	15	55171040	55384199	+	0.586	1.50	5.37	24.4	1.94e-03	2.43e-02	up-regulated	42.7325	55.6318	43.9314	28.9193	31.286	33.831
Serpine1	serine (or cysteine) peptidase inhibitor, clade E, member 1	5	137090358	137101126	-	0.584	1.50	5.37	19.0	1.99e-03	2.48e-02	up-regulated	41.5409	57.4442	43.3427	28.5079	34.781	30.884
Mtf2	metal response element binding transcription factor 2	5	108213518	108257085	+	0.588	1.50	5.24	26.6	2.99e-03	3.46e-02	up-regulated	43.9240	47.0034	38.8539	24.7460	28.545	32.358
C1qa	complement component 1, q subcomponent, alpha polypeptide	4	136623227	136626155	-	-0.588	1.50	5.14	20.5	4.17e-03	4.52e-02	down-regulated	27.5676	31.8346	20.8251	38.3240	42.038	39.611
Coq9	coenzyme Q9	8	95565041	95581523	+	-0.575	1.49	8.32	152.8	9.52e-08	8.20e-06	down-regulated	266.1977	243.0149	256.7449	380.3007	380.760	372.537
Cd164	CD164 antigen	10	41395496	41407038	+	-0.580	1.49	6.95	127.4	2.40e-07	1.57e-05	down-regulated	95.1054	96.6071	102.8010	146.0660	151.164	140.254
Lonp1	lon peptidase 1, mitochondrial	17	56921297	56933903	-	0.579	1.49	7.68	123.1	2.85e-07	1.79e-05	up-regulated	255.3115	234.8986	242.8370	161.9952	170.248	155.214
Phtf2	putative homeodomain transcription factor 2	5	20963662	21087122	-	-0.571	1.49	7.20	118.7	3.42e-07	2.03e-05	down-regulated	109.9995	118.1191	123.1846	174.8678	178.580	165.188
Ralgapa2	Ral GTPase activating protein, alpha subunit 2 (catalytic)	2	146081796	146354174	-	-0.572	1.49	7.87	114.0	4.18e-07	2.40e-05	down-regulated	192.3773	173.3175	197.1395	269.1494	271.257	291.162
Agtpbp1	ATP/GTP binding protein 1	13	59597348	59705184	-	-0.572	1.49	7.75	70.9	4.29e-06	1.52e-04	down-regulated	180.5703	164.7285	171.4576	237.1736	246.314	280.111
Lifr	LIF receptor alpha	15	7120091	7226970	+	-0.578	1.49	6.99	67.9	5.27e-06	1.79e-04	down-regulated	107.4540	96.2525	98.0178	157.9394	140.252	149.548
Kremen1	kringle containing transmembrane protein 1	11	5141551	5212220	-	-0.578	1.49	7.13	57.3	1.17e-05	3.41e-04	down-regulated	103.7169	110.3180	119.4316	169.2250	180.139	145.467
Acsl1	acyl-CoA synthetase long-chain family member 1	8	46924074	46989088	+	-0.577	1.49	10.03	49.0	2.39e-05	6.22e-04	down-regulated	905.7222	830.6554	777.5934	1255.7565	1208.883	1264.099
Mrpl28	mitochondrial ribosomal protein L28	17	26342477	26345587	+	-0.580	1.49	5.88	52.6	2.34e-04	4.16e-03	down-regulated	47.3902	47.9095	41.5766	69.4181	68.379	65.622
Zc3h12c	zinc finger CCCH type containing 12C	9	52020869	52080028	-	0.573	1.49	5.73	66.1	5.56e-04	8.55e-03	up-regulated	59.7388	63.3541	60.7828	40.6751	42.575	39.384
Ctdspl2	CTD (carboxy-terminal domain, RNA polymerase II, polypeptide A) small phosphatase like 2	2	121785879	121845807	+	0.572	1.49	5.64	58.7	8.56e-04	1.25e-02	up-regulated	55.7309	57.3260	59.1639	41.1454	36.985	36.834
Aspn	asporin	13	49697919	49721041	+	0.571	1.49	5.63	35.7	9.25e-04	1.32e-02	up-regulated	55.8392	59.4535	55.4110	32.7400	43.919	37.401
Tecpr1	tectonin beta-propeller repeat containing 1	5	144131260	144160433	-	-0.579	1.49	5.47	33.8	1.47e-03	1.93e-02	down-regulated	32.6586	32.5832	37.3086	54.5470	54.133	43.635
Ttc39b	tetratricopeptide repeat domain 39B	4	83138537	83242488	-	-0.580	1.49	5.45	47.8	1.61e-03	2.07e-02	down-regulated	32.4962	31.0466	36.8671	46.1416	50.155	52.985
Pcdh12	protocadherin 12	18	38400145	38417454	-	-0.575	1.49	5.34	18.1	2.62e-03	3.11e-02	down-regulated	36.6665	28.9191	27.3008	52.1958	46.553	38.931
Setbp1	SET binding protein 1	18	78793593	79153659	-	-0.571	1.49	5.22	26.0	4.17e-03	4.52e-02	down-regulated	29.2465	29.2737	27.0800	44.9072	35.856	45.731
Rgs6	regulator of G-protein signaling 6	12	82663325	83208835	+	0.574	1.49	5.20	36.9	4.31e-03	4.62e-02	up-regulated	38.9954	41.5663	44.5937	28.2727	24.567	30.544
Pkia	protein kinase inhibitor, alpha	3	7430819	7510426	+	-0.569	1.48	8.18	172.3	5.13e-08	5.27e-06	down-regulated	227.4190	231.4709	237.5387	350.0295	335.228	341.313
Gnpat	glyceronephosphate O-acyltransferase	8	125589772	125616796	+	-0.570	1.48	7.87	163.9	6.64e-08	6.17e-06	down-regulated	188.8569	178.5970	193.9752	279.5533	282.600	266.114
Trim72	tripartite motif-containing 72	7	127602684	127610565	+	-0.563	1.48	7.91	148.0	1.12e-07	9.04e-06	down-regulated	195.3019	189.5106	196.4772	280.2587	301.199	272.008
Fastk	Fas-activated serine/threonine kinase	5	24646036	24650280	-	-0.564	1.48	7.14	143.7	1.30e-07	1.01e-05	down-regulated	114.0074	108.3481	115.5315	163.2883	168.904	164.055
Cpeb4	cytoplasmic polyadenylation element binding protein 4	11	31820911	31885635	+	0.567	1.48	7.84	100.1	7.99e-07	3.93e-05	up-regulated	275.6216	256.6076	285.6646	179.3350	199.760	169.325
Fndc3b	fibronectin type III domain containing 3B	3	27470284	27765469	-	0.565	1.48	6.98	98.5	8.68e-07	4.16e-05	up-regulated	153.9235	145.3834	147.3211	101.5115	103.751	94.466
Asb14	ankyrin repeat and SOCS box-containing 14	14	26616547	26638393	+	-0.566	1.48	6.76	85.9	1.70e-06	7.25e-05	down-regulated	84.4359	85.0631	89.3346	121.8491	123.318	135.607
Cyfip2	cytoplasmic FMR1 interacting protein 2	11	46084676	46203686	-	-0.568	1.48	7.91	59.0	1.02e-05	3.05e-04	down-regulated	202.8302	178.3606	196.2564	303.5352	296.039	251.097
Ppara	peroxisome proliferator activated receptor alpha	15	85619112	85691052	+	-0.566	1.48	7.02	51.2	1.97e-05	5.33e-04	down-regulated	97.7051	106.4175	106.3332	155.0592	168.259	133.397
Tmem94	transmembrane protein 94	11	115656245	115689859	+	-0.568	1.48	6.28	46.9	3.10e-05	7.79e-04	down-regulated	58.9264	61.0689	63.9471	96.9267	94.827	79.279
Wls	wntless WNT ligand secretion mediator	3	159545287	159644302	+	0.563	1.48	6.50	45.3	3.42e-05	8.43e-04	up-regulated	106.5332	114.9672	95.8838	70.1235	70.045	73.159
Epas1	endothelial PAS domain protein 1	17	87061292	87140838	+	-0.561	1.48	7.87	32.3	1.48e-04	2.85e-03	down-regulated	223.4653	159.7642	182.6428	296.3054	271.311	261.864
Dcn	decorin	10	97315362	97354025	+	0.566	1.48	9.52	28.9	2.32e-04	4.14e-03	up-regulated	790.3066	1012.1680	824.0268	523.3102	593.260	647.492
Mrc1	mannose receptor, C type 1	2	14234225	14336834	+	-0.561	1.48	5.92	47.5	2.98e-04	5.10e-03	down-regulated	44.1406	52.4011	45.4767	68.6540	67.626	72.082
Sik3	SIK family kinase 3	9	45924099	46135492	+	-0.566	1.48	5.76	26.5	5.54e-04	8.53e-03	down-regulated	42.5158	36.2080	48.4202	66.1853	67.519	53.438
Igf1r	insulin-like growth factor I receptor	7	67601486	67883416	+	0.568	1.48	5.73	42.0	6.28e-04	9.51e-03	up-regulated	59.7929	57.3260	66.1547	43.9080	43.167	35.588
Ppt1	palmitoyl-protein thioesterase 1	4	122729879	122752968	+	-0.564	1.48	5.71	63.5	7.31e-04	1.08e-02	down-regulated	41.5409	40.8965	39.9577	58.5440	59.186	62.222
Fbxo31	F-box protein 31	8	122276182	122305607	-	-0.569	1.48	5.69	65.1	7.42e-04	1.09e-02	down-regulated	40.5119	37.8233	41.6502	56.3691	59.563	61.032
Gypc	glycophorin C	18	32661373	32693087	-	0.562	1.48	5.49	21.1	1.88e-03	2.35e-02	up-regulated	56.7058	50.0371	47.6843	32.0346	30.211	41.538
Npr3	natriuretic peptide receptor 3	15	11839982	11907923	-	0.561	1.48	5.47	28.0	2.09e-03	2.58e-02	up-regulated	46.8486	52.0071	53.1298	39.2057	28.921	34.114
Fbxo21	F-box protein 21	5	118114835	118148263	+	-0.570	1.48	5.28	43.5	3.49e-03	3.91e-02	down-regulated	29.5715	30.8497	28.8461	45.0248	40.801	46.015
Stat3	signal transducer and activator of transcription 3	11	100777632	100830447	-	-0.555	1.47	7.02	89.3	1.40e-06	6.13e-05	down-regulated	104.9084	102.3200	105.3029	146.4775	165.248	144.731
Gys1	glycogen synthase 1, muscle	7	45084263	45106041	+	-0.558	1.47	6.70	60.4	9.14e-06	2.79e-04	down-regulated	83.9484	72.3765	92.2045	117.3231	127.511	118.720
Abcc1	ATP-binding cassette, sub-family C (CFTR/MRP), member 1	16	14179317	14292743	+	0.560	1.47	6.78	53.1	1.66e-05	4.61e-04	up-regulated	130.4721	129.1115	126.8639	85.2297	77.894	97.129
Lrrfip1	leucine rich repeat (in FLII) interacting protein 1	1	90924652	91056666	+	0.557	1.47	7.33	50.5	2.09e-05	5.60e-04	up-regulated	191.2941	199.6757	180.2880	129.9018	143.101	112.600
Tet2	tet methylcytosine dioxygenase 2	3	133169438	133250882	-	0.555	1.47	6.35	52.2	3.06e-05	7.71e-04	up-regulated	103.3920	88.0968	93.6026	65.5975	62.143	64.942
Hspd1	heat shock protein 1 (chaperonin)	1	55116992	55127402	-	-0.551	1.47	8.66	40.5	5.61e-05	1.26e-03	down-regulated	368.2898	328.9842	286.1061	482.4000	501.981	448.983
Abca8b	ATP-binding cassette, sub-family A (ABC1), member 8b	11	109823032	109887100	-	0.556	1.47	6.24	52.4	5.97e-05	1.33e-03	up-regulated	88.1188	80.5716	94.0441	53.1363	60.745	63.468
Mdp1	magnesium-dependent phosphatase 1	14	55895346	55897908	-	0.552	1.47	6.11	55.9	1.42e-04	2.75e-03	up-regulated	73.4955	82.1081	83.7420	55.1936	50.746	56.102
Mypn	myopalladin	10	62951574	63039731	-	-0.558	1.47	7.11	29.7	2.09e-04	3.79e-03	down-regulated	115.8488	99.9166	115.3843	165.2868	185.031	134.077
Xbp1	X-box binding protein 1	11	5470641	5475993	+	-0.556	1.47	5.85	28.6	4.75e-04	7.44e-03	down-regulated	41.9742	51.1797	42.3861	65.1272	74.077	58.878
Anxa11	annexin A11	14	25842575	25887228	+	-0.560	1.47	5.78	66.0	5.97e-04	9.09e-03	down-regulated	44.1406	42.7088	41.6502	60.8364	63.971	63.582
Plxna2	plexin A2	1	194302020	194499177	+	-0.554	1.47	6.61	20.8	8.38e-04	1.22e-02	down-regulated	89.0936	73.2039	71.3793	123.6712	124.877	92.539
Fabp4	fatty acid binding protein 4, adipocyte	3	10269402	10273676	-	-0.558	1.47	8.35	20.4	8.92e-04	1.29e-02	down-regulated	320.1955	265.1573	203.9830	392.4680	388.554	374.804
Prkg1	protein kinase, cGMP-dependent, type I	19	30541887	31742667	-	0.556	1.47	5.69	23.2	9.67e-04	1.37e-02	up-regulated	53.8353	65.0876	58.5016	32.1522	42.199	45.391
Ypel2	yippee like 2	11	86827251	86884629	-	0.558	1.47	5.63	35.7	1.21e-03	1.65e-02	up-regulated	54.5394	59.4535	55.7789	40.2637	41.662	32.528
Taco1	translational activator of mitochondrially encoded cytochrome c oxidase I	11	105956885	105964861	+	-0.554	1.47	5.62	54.2	1.30e-03	1.74e-02	down-regulated	39.2662	36.7201	39.5162	57.6623	58.649	52.305
Ei24	etoposide induced 2.4 mRNA	9	36690449	36708630	-	-0.552	1.47	5.56	58.9	1.74e-03	2.21e-02	down-regulated	37.9663	36.7595	35.5425	53.3714	54.133	53.268
Stx7	syntaxin 7	10	24025182	24064859	+	-0.559	1.47	5.42	46.6	2.56e-03	3.07e-02	down-regulated	31.3588	35.7746	32.2311	48.3752	47.091	50.151
Ube2q2	ubiquitin-conjugating enzyme E2Q family member 2	9	55056602	55114813	+	-0.551	1.47	5.39	45.3	3.31e-03	3.75e-02	down-regulated	30.5464	33.7652	32.8934	49.6096	48.166	43.918
Coq10a	coenzyme Q10A	10	128198965	128207037	-	-0.551	1.46	7.25	114.7	4.06e-07	2.36e-05	down-regulated	122.0772	120.8377	123.9204	174.3976	189.547	170.005
Mgrn1	mahogunin, ring finger 1	16	4703964	4756160	+	-0.549	1.46	7.42	112.6	4.46e-07	2.51e-05	down-regulated	134.2633	135.1002	144.0097	209.9589	199.223	191.765
Lbh	limb-bud and heart	17	73225300	73248941	+	-0.550	1.46	8.50	100.2	7.98e-07	3.93e-05	down-regulated	286.3995	299.3953	294.6422	443.8409	442.634	394.751
Rnf13	ring finger protein 13	3	57643468	57742846	+	-0.548	1.46	6.73	83.0	2.54e-06	9.93e-05	down-regulated	78.9657	81.3596	93.6762	120.5559	126.382	122.120
Pygb	brain glycogen phosphorylase	2	150628716	150673668	+	-0.544	1.46	9.91	66.2	5.93e-06	1.97e-04	down-regulated	787.8153	767.5772	789.9560	1114.4515	1098.521	1184.367
St13	suppression of tumorigenicity 13	15	81247869	81283951	-	-0.542	1.46	6.89	62.8	7.59e-06	2.40e-04	down-regulated	94.8888	92.9429	98.9745	139.8942	150.358	124.670
Igfbp7	insulin-like growth factor binding protein 7	5	77497087	77555892	-	0.549	1.46	6.71	58.2	1.08e-05	3.20e-04	up-regulated	130.7429	122.3348	114.7221	80.7037	82.463	86.476
Lrp1	low density lipoprotein receptor-related protein 1	10	127374026	127457158	-	0.544	1.46	8.58	47.8	2.69e-05	6.85e-04	up-regulated	509.9731	398.6421	450.2786	309.2956	308.833	307.935
Rab5b	RAB5B, member RAS oncogene family	10	128511980	128532160	-	-0.546	1.46	6.36	72.4	3.84e-05	9.30e-04	down-regulated	62.9342	68.3972	64.4622	96.3977	97.139	90.613
Map3k2	mitogen-activated protein kinase kinase kinase 2	18	32296142	32369804	+	0.546	1.46	6.35	52.1	4.06e-05	9.66e-04	up-regulated	84.9775	101.8866	97.0612	64.0104	63.594	65.395
Map7d1	MAP7 domain containing 1	4	126125960	126150112	-	-0.549	1.46	6.81	33.9	1.21e-04	2.42e-03	down-regulated	92.1808	88.4908	89.2610	140.0706	143.154	109.313
Pank1	pantothenate kinase 1	19	34784335	34862420	-	-0.542	1.46	6.11	64.5	1.80e-04	3.35e-03	down-regulated	55.1893	54.5286	54.9695	80.5274	75.582	82.226
Acvr2a	activin receptor IIA	2	48704121	48793276	+	0.546	1.46	6.06	62.7	2.17e-04	3.91e-03	up-regulated	72.6289	73.9525	84.3307	51.5493	54.133	51.341
Fam234a	family with sequence similarity 234, member A	17	26431666	26463281	-	-0.543	1.46	6.13	29.2	2.23e-04	3.99e-03	down-regulated	53.0771	51.5343	62.3282	89.2267	83.431	69.135
Des	desmin	1	75336936	75345223	+	0.544	1.46	10.72	27.2	2.98e-04	5.10e-03	up-regulated	1730.0956	1924.2618	2359.4186	1319.0615	1444.661	1325.527
Rab21	RAB21, member RAS oncogene family	10	115125767	115151540	-	-0.542	1.46	5.75	55.4	9.86e-04	1.40e-02	down-regulated	42.6783	42.9452	41.5030	63.7165	59.079	61.258
Myzap	myocardial zonula adherens protein	9	71411629	71499642	-	-0.539	1.45	8.77	150.1	1.04e-07	8.66e-06	down-regulated	354.7498	346.2410	367.6404	502.3261	528.268	511.998
Dync1li2	dynein, cytoplasmic 1 light intermediate chain 2	8	105144306	105170415	-	0.534	1.45	7.25	126.9	2.44e-07	1.59e-05	up-regulated	171.7422	173.7509	187.6467	123.6124	122.189	119.740
Pgam2	phosphoglycerate mutase 2	11	5751637	5753796	-	-0.538	1.45	8.46	111.6	4.65e-07	2.58e-05	down-regulated	292.0322	269.1366	301.0442	422.0339	429.141	392.598
Pfkl	phosphofructokinase, liver, B-type	10	77822781	77845641	-	-0.536	1.45	6.83	94.5	1.77e-06	7.53e-05	down-regulated	90.3935	92.5490	91.5422	128.2560	139.768	127.617
Fstl1	follistatin-like 1	16	37597417	37656878	+	0.536	1.45	7.33	78.8	2.59e-06	1.00e-04	up-regulated	190.8066	182.1036	193.7545	119.4391	144.176	124.387
Gpsm1	G-protein signalling modulator 1 (AGS3-like, C. elegans)	2	26204623	26238249	+	-0.533	1.45	6.93	78.2	2.68e-06	1.03e-04	down-regulated	100.0340	98.4588	97.2820	135.6034	138.693	150.964
Sdf4	stromal cell derived factor 4	4	156077300	156098067	+	0.539	1.45	6.76	109.4	2.73e-06	1.05e-04	up-regulated	122.7813	127.8113	129.5130	84.9946	87.677	87.042
Pdhx	pyruvate dehydrogenase complex, component X	2	102851400	102903858	-	-0.538	1.45	7.03	71.6	4.09e-06	1.46e-04	down-regulated	112.8700	99.1680	103.4633	147.8882	161.916	145.467
Gm34595	-	8	13268449	13277517	-	0.532	1.45	7.34	57.8	1.12e-05	3.30e-04	up-regulated	194.8686	184.3887	188.6034	135.7209	141.058	113.280
Txlnb	taxilin beta	10	17671967	17721411	+	-0.540	1.45	9.48	56.8	1.22e-05	3.55e-04	down-regulated	539.9237	542.8042	662.5034	820.9088	854.680	842.487
Acadvl	acyl-Coenzyme A dehydrogenase, very long chain	11	69901009	69906254	-	-0.540	1.45	9.94	55.2	1.39e-05	3.95e-04	down-regulated	847.2291	791.7289	764.3477	1127.6768	1167.974	1177.850
Crebrf	CREB3 regulatory factor	17	26918716	26995611	+	0.536	1.45	7.07	44.0	3.87e-05	9.36e-04	up-regulated	142.0624	160.5127	169.8387	103.1573	99.181	121.157
Vcan	versican	13	89803429	89891146	-	0.540	1.45	6.21	36.0	1.15e-04	2.32e-03	up-regulated	85.5191	77.6166	93.1611	51.0790	66.820	57.122
Kifc3	kinesin family member C3	8	95826456	95929454	-	0.535	1.45	6.19	55.8	1.48e-04	2.85e-03	up-regulated	78.4782	88.3726	85.4345	56.4867	61.874	54.515
Prkar1a	protein kinase, cAMP dependent regulatory, type I, alpha	11	109539849	109560489	+	0.533	1.45	9.17	30.9	1.78e-04	3.32e-03	up-regulated	631.1296	696.0280	709.1575	497.1535	519.183	382.001
Mavs	mitochondrial antiviral signaling protein	2	131075445	131089945	+	-0.541	1.45	6.08	33.2	2.19e-04	3.93e-03	down-regulated	58.8722	52.0465	50.0391	80.0571	84.129	68.625
Cbl	Casitas B-lineage lymphoma	9	44054273	44145556	-	0.532	1.45	6.04	31.3	3.44e-04	5.75e-03	up-regulated	77.6117	76.3558	72.7775	55.3111	57.197	43.181
Rhob	ras homolog family member B	12	8547661	8550009	-	-0.535	1.45	6.09	25.8	3.64e-04	5.99e-03	down-regulated	55.4601	55.3560	51.5845	81.7617	87.409	64.772
Atp6v1g1	ATPase, H+ transporting, lysosomal V1 subunit G1	4	63463002	63468938	+	-0.533	1.45	5.99	66.1	4.17e-04	6.69e-03	down-regulated	47.5527	52.5193	51.5109	71.1815	74.829	72.025
Malat1	metastasis associated lung adenocarcinoma transcript 1 (non-coding RNA)	19	5845718	5852700	-	0.533	1.45	14.29	24.8	4.32e-04	6.92e-03	up-regulated	23572.1732	22315.5664	25516.5720	16422.9950	16133.980	16419.121
Abcb4	ATP-binding cassette, sub-family B (MDR/TAP), member 4	5	8943614	9009226	+	0.532	1.45	5.90	37.2	6.59e-04	9.92e-03	up-regulated	61.3094	66.1514	77.9286	47.4347	49.456	44.145
Cnot6	CCR4-NOT transcription complex, subunit 6	11	49562324	49604227	-	0.534	1.45	5.87	48.0	7.00e-04	1.04e-02	up-regulated	67.3212	69.6974	64.4622	48.3164	46.983	42.785
Csf1r	colony stimulating factor 1 receptor	18	61238644	61264211	+	-0.540	1.45	5.82	36.4	7.54e-04	1.11e-02	down-regulated	46.4695	47.8701	39.6634	67.5960	62.627	63.525
Aplnr	apelin receptor	2	84966704	84970267	+	-0.539	1.45	5.77	25.3	9.72e-04	1.38e-02	down-regulated	47.6069	44.7970	36.5727	67.4196	59.939	58.992
Tmx1	thioredoxin-related transmembrane protein 1	12	70499928	70514398	+	-0.536	1.45	6.52	18.7	1.24e-03	1.68e-02	down-regulated	87.6313	69.2640	64.0207	118.3811	93.053	106.876
Tmed9	transmembrane p24 trafficking protein 9	13	55740948	55745510	+	-0.533	1.45	5.50	34.2	3.08e-03	3.54e-02	down-regulated	34.6626	36.9171	34.5859	51.8432	55.853	45.108
Lrig2	leucine-rich repeats and immunoglobulin-like domains 2	3	104361296	104419251	-	0.540	1.45	5.39	48.9	3.99e-03	4.36e-02	up-regulated	45.4946	49.2885	47.6843	33.7980	31.824	31.621
Nek7	NIMA (never in mitosisa)-related expressed kinase 7	1	138411575	138547495	-	-0.523	1.44	7.05	114.0	4.64e-07	2.58e-05	down-regulated	104.2044	107.7177	111.5578	153.2371	159.281	149.264
Celf2	CUGBP, Elav-like family member 2	2	6544505	7401345	-	0.523	1.44	7.78	108.5	5.37e-07	2.89e-05	up-regulated	260.8900	257.2774	256.2298	186.3885	171.054	177.655
Arhgef7	Rho guanine nucleotide exchange factor (GEF7)	8	11778053	11885219	+	0.527	1.44	7.19	96.1	9.81e-07	4.56e-05	up-regulated	169.9549	166.6590	174.7690	119.6742	124.232	108.633
Fblim1	filamin binding LIM protein 1	4	141303373	141333363	-	-0.530	1.44	7.05	57.5	1.15e-05	3.37e-04	down-regulated	111.2452	99.0104	111.1899	164.8166	155.465	141.104
Tsnax	translin-associated factor X	8	125739780	125760947	+	0.528	1.44	6.54	90.6	2.16e-05	5.74e-04	up-regulated	107.5623	107.7965	108.9087	71.5342	77.517	74.292
Hcfc1r1	host cell factor C1 regulator 1 (XPO1-dependent)	17	23892578	23894498	+	0.527	1.44	6.70	46.4	3.07e-05	7.71e-04	up-regulated	118.2319	108.3087	136.2095	77.9411	89.236	82.792
Bsg	basigin	10	79540192	79547813	+	-0.530	1.44	9.43	46.1	3.16e-05	7.91e-04	down-regulated	598.5793	567.1529	522.6146	837.5432	845.218	742.014
Ccnd2	cyclin D2	6	127102125	127131913	-	0.527	1.44	7.74	45.5	3.35e-05	8.32e-04	up-regulated	267.7142	232.3771	251.5938	182.6854	186.160	149.434
Pcca	propionyl-Coenzyme A carboxylase, alpha polypeptide	14	122721752	123127356	+	-0.523	1.44	6.30	59.8	1.09e-04	2.21e-03	down-regulated	64.8840	61.6993	63.6527	90.9900	96.601	84.096
Dsc2	desmocollin 2	18	20163690	20192611	-	-0.524	1.44	6.18	36.6	2.05e-04	3.73e-03	down-regulated	54.7019	58.2716	61.3715	90.1083	86.280	72.762
Sulf2	sulfatase 2	2	165915819	165997603	-	0.530	1.44	6.13	47.8	2.34e-04	4.16e-03	up-regulated	75.0661	79.3896	86.6854	51.4905	61.605	52.701
Csgalnact2	chondroitin sulfate N-acetylgalactosaminyltransferase 2	6	118084413	118116132	-	0.522	1.44	5.72	56.0	1.71e-03	2.17e-02	up-regulated	60.1721	60.6355	59.3847	39.4408	43.597	41.538
Tcim	transcriptional and immune response regulator	8	24927188	24928962	-	-0.529	1.44	5.81	15.5	2.37e-03	2.86e-02	down-regulated	53.5103	42.6300	36.9407	66.8906	69.830	54.232
Ttc12	tetratricopeptide repeat domain 12	9	49348261	49397572	-	0.522	1.44	5.62	28.4	2.44e-03	2.93e-02	up-regulated	48.7442	58.2716	61.0036	35.0323	43.489	37.628
Dhrs4	dehydrogenase/reductase (SDR family) member 4	14	55715880	55727797	+	-0.521	1.44	5.61	49.6	2.59e-03	3.09e-02	down-regulated	36.9373	37.5475	41.2087	53.7829	53.434	57.915
Mrpl55	mitochondrial ribosomal protein L55	11	59093312	59096964	+	-0.529	1.44	5.52	47.8	3.12e-03	3.56e-02	down-regulated	37.0456	36.0504	34.9538	52.0195	54.241	48.735
Ssr3	signal sequence receptor, gamma	3	65287078	65299974	-	-0.514	1.43	7.50	144.0	1.29e-07	1.00e-05	down-regulated	148.0200	146.9594	148.7928	207.4314	214.812	207.293
Cox6a2	cytochrome c oxidase subunit 6A2	7	127804607	127805538	-	-0.513	1.43	9.26	97.4	9.17e-07	4.35e-05	down-regulated	492.1002	509.5511	514.3728	692.8291	734.372	722.917
Ehd4	EH-domain containing 4	2	119919958	119985056	-	0.520	1.43	8.92	66.8	5.71e-06	1.91e-04	up-regulated	563.1585	570.6989	581.1162	412.5704	421.883	353.893
Mapt	microtubule-associated protein tau	11	104120235	104222916	+	0.521	1.43	7.06	59.2	1.00e-05	3.02e-04	up-regulated	150.7280	155.2726	159.6101	111.0925	116.975	94.239
Sel1l	sel-1 suppressor of lin-12-like (C. elegans)	12	91772817	91815931	-	-0.514	1.43	6.66	67.3	1.61e-05	4.47e-04	down-regulated	82.3778	80.5716	82.4174	118.6162	122.243	107.386
Wwc2	WW, C2 and coiled-coil domain containing 2	8	48279117	48443579	-	0.513	1.43	6.41	58.6	8.02e-05	1.71e-03	up-regulated	100.6298	97.9073	95.8838	67.7135	73.486	63.695
Sars	seryl-aminoacyl-tRNA synthetase	3	108332180	108352575	-	0.518	1.43	6.29	74.3	1.39e-04	2.72e-03	up-regulated	85.3566	91.6822	92.3516	61.3066	62.949	62.505
Tmx2	thioredoxin-related transmembrane protein 2	2	84501655	84509172	-	-0.515	1.43	6.30	55.8	1.40e-04	2.73e-03	down-regulated	67.5920	61.9357	60.9300	92.8122	88.645	89.026
Tmem63b	transmembrane protein 63b	17	45971098	45997235	-	-0.516	1.43	6.25	48.9	1.76e-04	3.28e-03	down-regulated	61.3636	55.3954	67.2585	88.2862	91.763	81.489
Cdc27	cell division cycle 27	11	104393350	104441446	-	0.513	1.43	6.23	51.9	2.22e-04	3.98e-03	up-regulated	80.3738	91.5640	85.8024	60.3661	61.874	57.065
Fbxl5	F-box and leucine-rich repeat protein 5	5	43901958	43939529	-	-0.512	1.43	5.99	66.1	6.96e-04	1.04e-02	down-regulated	50.5857	51.1797	50.9222	71.5929	71.604	73.272
Myo5b	myosin VB	18	74575435	74905769	+	-0.513	1.43	5.98	27.6	7.13e-04	1.06e-02	down-regulated	52.9687	51.5737	46.8013	80.2922	69.723	64.715
F2r	coagulation factor II (thrombin) receptor	13	95738288	95754974	-	0.512	1.43	5.87	56.9	1.16e-03	1.60e-02	up-regulated	67.9170	64.9694	66.9641	45.4950	49.241	44.371
Crim1	cysteine rich transmembrane BMP regulator 1 (chordin like)	17	78507602	78684021	+	-0.513	1.43	5.83	55.7	1.32e-03	1.76e-02	down-regulated	46.4153	45.5850	44.4465	64.3043	67.196	62.052
Man2b1	mannosidase 2, alpha B1	8	85809387	85825368	+	-0.513	1.43	5.51	39.9	4.19e-03	4.53e-02	down-regulated	39.2662	34.3956	34.5123	49.4332	53.542	50.548
8030431J09Rik	-	2	103398987	103457495	+	0.518	1.43	6.86	13.0	4.20e-03	4.53e-02	up-regulated	118.5027	164.1769	121.7128	109.3291	93.107	78.032
Kpna1	karyopherin (importin) alpha 1	16	35803692	35857506	+	-0.503	1.42	7.31	89.9	1.36e-06	5.97e-05	down-regulated	127.0600	135.9670	126.6432	179.7465	191.052	177.768
Eif3h	eukaryotic translation initiation factor 3, subunit H	15	51649956	51729033	-	0.504	1.42	6.99	77.7	2.76e-06	1.06e-04	up-regulated	137.0796	146.4472	159.4629	100.6298	107.621	102.060
Rhot2	ras homolog family member T2	17	26057431	26063499	-	-0.506	1.42	6.94	61.2	8.56e-06	2.67e-04	down-regulated	98.0301	95.7009	106.0388	148.3584	145.788	129.034
Mindy2	MINDY lysine 48 deubiquitinase 2	9	70506296	70566429	-	-0.509	1.42	6.78	60.5	9.09e-06	2.79e-04	down-regulated	89.3644	93.7703	85.1401	130.6659	129.608	119.173
Bzw2	basic leucine zipper and W2 domains 2	12	36141834	36206922	-	-0.505	1.42	7.03	59.9	9.52e-06	2.90e-04	down-regulated	102.0921	98.7346	118.7693	156.0585	152.938	141.671
Fam120a	family with sequence similarity 120, member A	13	49032692	49121754	-	-0.501	1.42	7.32	42.2	4.66e-05	1.07e-03	down-regulated	138.1628	125.2110	129.8074	196.4985	194.653	161.901
Etl4	enhancer trap locus 4	2	19915018	20815346	+	-0.508	1.42	6.38	64.4	1.14e-04	2.31e-03	down-regulated	69.5418	63.7087	68.3623	98.3962	93.859	92.653
Mier1	MEIR1 treanscription regulator	4	102971521	103022951	+	0.510	1.42	6.15	53.9	3.53e-04	5.86e-03	up-regulated	75.2828	79.1532	89.4082	55.4287	58.004	56.555
Cpt1a	carnitine palmitoyltransferase 1a, liver	19	3372328	3435735	+	-0.509	1.42	6.17	21.7	7.18e-04	1.07e-02	down-regulated	64.8840	56.3804	52.9090	87.2869	70.905	88.176
Cd59a	CD59a antigen	2	103926101	103945755	+	-0.508	1.42	5.93	56.8	9.88e-04	1.40e-02	down-regulated	50.2066	44.9940	51.1429	68.8303	69.884	68.229
Arid5b	AT rich interactive domain 5B (MRF1-like)	10	67928353	68114596	-	0.506	1.42	5.82	26.4	1.58e-03	2.05e-02	up-regulated	69.3793	60.1627	63.5791	41.6744	41.500	51.795
Eya3	EYA transcriptional coactivator and phosphatase 3	4	132366303	132452076	+	-0.511	1.42	5.55	26.9	3.90e-03	4.28e-02	down-regulated	39.5370	34.9472	36.5727	58.1325	52.789	46.411
Gatd3a	glutamine amidotransferase like class 1 domain containing 3A	10	77997900	78005589	-	-0.495	1.41	7.85	102.0	7.27e-07	3.68e-05	down-regulated	193.0814	196.2873	182.7164	267.2097	271.687	262.204
Ndrg4	N-myc downstream regulated4	8	96403602	96441584	+	0.496	1.41	8.60	70.3	4.47e-06	1.56e-04	up-regulated	472.9816	433.7469	453.8108	335.1584	299.909	323.292
Fyttd1	forty-two-three domain containing 1	16	32697762	32729333	+	-0.496	1.41	6.76	63.7	1.60e-05	4.47e-04	down-regulated	85.1941	94.5977	86.0232	124.6704	128.049	119.740
Ldhb	lactate dehydrogenase B	6	142435975	142453683	-	-0.496	1.41	10.08	50.5	2.09e-05	5.60e-04	down-regulated	915.2544	835.3834	944.7094	1248.8793	1289.250	1236.558
Lpgat1	lysophosphatidylglycerol acyltransferase 1	1	191449666	191516367	+	-0.498	1.41	7.49	43.6	4.03e-05	9.64e-04	down-regulated	136.2131	153.8937	152.1778	218.1880	220.510	182.018
Selenow	selenoprotein W	7	15651133	15656296	-	0.491	1.41	6.37	63.7	1.99e-04	3.64e-03	up-regulated	97.5968	93.1005	93.0139	66.6555	68.809	64.999
Dcun1d2	DCN1, defective in cullin neddylation 1, domain containing 2 (S. cerevisiae)	8	13305963	13338126	-	-0.494	1.41	6.31	66.2	2.39e-04	4.21e-03	down-regulated	61.9052	62.5267	69.3925	91.6366	91.655	88.062
Rrn3	RRN3 RNA polymerase I transcription factor homolog (yeast)	16	13598563	13632705	+	-0.492	1.41	6.24	56.7	3.63e-04	5.98e-03	down-regulated	62.3385	58.6262	63.1376	88.6389	88.000	80.752
Kdr	kinase insert domain protein receptor	5	76093487	76139885	-	-0.491	1.41	7.92	20.6	8.61e-04	1.25e-02	down-regulated	225.4150	199.8332	173.6652	313.2338	281.578	241.860
Mcur1	mitochondrial calcium uniporter regulator 1	13	43691882	43714284	-	-0.492	1.41	6.04	64.0	9.07e-04	1.30e-02	down-regulated	52.9146	51.2979	55.4846	73.0036	76.765	73.442
Usp14	ubiquitin specific peptidase 14	18	9993615	10030149	-	-0.495	1.41	6.00	43.0	9.95e-04	1.41e-02	down-regulated	51.9939	51.4949	51.5845	74.1792	77.356	65.679
Slc9a3r2	solute carrier family 9 (sodium/hydrogen exchanger), member 3 regulator 2	17	24858255	24869279	-	-0.493	1.41	5.98	18.6	1.26e-03	1.71e-02	down-regulated	58.3306	50.8645	43.1955	67.8311	80.366	65.055
Arhgap20	Rho GTPase activating protein 20	9	51676651	51765158	+	-0.498	1.41	5.78	40.3	2.16e-03	2.63e-02	down-regulated	45.0613	46.8458	40.5464	61.3654	61.928	62.732
Zmiz1	zinc finger, MIZ-type containing 1	14	25458299	25667167	+	0.491	1.41	5.73	29.4	3.04e-03	3.51e-02	up-regulated	61.6344	51.7313	65.9339	43.6729	40.533	42.388
Carns1	carnosine synthase 1	19	4214323	4227390	-	0.499	1.41	5.76	14.4	3.04e-03	3.51e-02	up-regulated	61.8510	62.5267	59.1639	45.8477	32.147	50.888
Egln1	egl-9 family hypoxia-inducible factor 1	8	125635326	125675993	-	-0.484	1.40	8.19	111.1	4.76e-07	2.62e-05	down-regulated	244.4794	236.8292	244.7502	340.9775	348.774	319.099
Bmpr2	bone morphogenetic protein receptor, type II (serine/threonine kinase)	1	59802721	59917240	+	-0.489	1.40	7.79	101.8	7.34e-07	3.71e-05	down-regulated	181.0036	174.9329	192.7242	264.3883	256.958	243.504
Nceh1	neutral cholesterol ester hydrolase 1	3	27237153	27299112	+	-0.482	1.40	7.95	83.6	1.94e-06	8.13e-05	down-regulated	213.9872	192.3868	207.7360	281.0816	301.307	270.081
Sqstm1	sequestosome 1	11	50090979	50105303	-	0.482	1.40	8.61	79.2	2.52e-06	9.90e-05	up-regulated	445.2516	456.7955	465.8790	296.1290	349.366	327.543
Mpc2	mitochondrial pyruvate carrier 2	1	165288829	165308787	+	-0.489	1.40	7.10	78.3	2.66e-06	1.03e-04	down-regulated	112.7617	113.5094	112.9560	159.3501	150.573	163.318
Clu	clusterin	14	66205932	66218997	+	0.482	1.40	9.17	62.5	7.78e-06	2.44e-04	up-regulated	668.4460	673.9250	666.1091	443.7233	519.828	465.700
Klc1	kinesin light chain 1	12	111724869	111774278	+	0.484	1.40	6.73	73.2	3.00e-05	7.58e-04	up-regulated	116.4446	126.6293	123.1846	85.9938	89.129	84.889
Lyz2	lysozyme 2	10	117113446	117118177	-	-0.486	1.40	6.64	38.4	7.09e-05	1.54e-03	down-regulated	85.0858	86.0481	73.5134	111.3864	121.705	107.386
Tdrd3	tudor domain containing 3	14	87647598	87782944	+	0.487	1.40	6.55	53.0	8.09e-05	1.72e-03	up-regulated	104.9084	111.6970	106.1860	69.5944	78.807	80.242
Trim35	tripartite motif-containing 35	14	66534474	66548873	+	0.482	1.40	6.97	37.2	8.12e-05	1.72e-03	up-regulated	126.3017	158.0306	148.0570	97.1031	105.525	104.893
Tex2	testis expressed2	11	106392965	106504259	-	-0.484	1.40	6.34	34.1	2.76e-04	4.79e-03	down-regulated	71.3291	60.3991	66.6698	94.7519	98.482	82.622
Pkd2	polycystin 2, transient receptor potential cation channel	5	104599379	104653685	+	0.484	1.40	6.23	46.7	4.74e-04	7.44e-03	up-regulated	87.0897	84.8661	84.9929	56.7218	59.455	66.245
Mybpc3	myosin binding protein C, cardiac	2	90948459	90966861	+	0.483	1.40	12.46	22.9	5.87e-04	8.95e-03	up-regulated	6348.8290	6898.6598	6456.6669	4601.8149	4771.240	4637.788
Evi5	ecotropic viral integration site 5	5	107892661	108022973	-	0.483	1.40	6.18	56.2	6.28e-04	9.51e-03	up-regulated	83.1360	82.8961	80.8721	56.0753	58.595	60.748
Rab11a	RAB11A, member RAS oncogene family	9	64622582	64645038	-	-0.483	1.40	6.15	47.7	6.85e-04	1.03e-02	down-regulated	58.2764	58.8626	56.3676	82.4671	83.914	74.745
Intu	inturned planar cell polarity protein	3	40585440	40659206	+	-0.483	1.40	6.13	17.5	1.57e-03	2.03e-02	down-regulated	60.2262	50.9433	60.1941	73.0036	70.744	94.409
Hspe1	heat shock protein 1 (chaperonin 10)	1	55127307	55130476	+	-0.486	1.40	5.86	38.7	2.10e-03	2.58e-02	down-regulated	48.1485	47.5156	44.9616	66.2440	69.561	60.012
Ptp4a1	protein tyrosine phosphatase 4a1	1	30979384	30988846	-	-0.485	1.40	5.84	28.2	2.27e-03	2.76e-02	down-regulated	44.3031	44.4818	50.2599	61.4829	73.701	58.312
Eid1	EP300 interacting inhibitor of differentiation 1	2	125515020	125517563	+	0.484	1.40	5.67	33.9	4.18e-03	4.52e-02	up-regulated	53.4562	58.1140	60.6357	44.6721	38.382	39.158
Camta1	calmodulin binding transcription activator 1	4	151143980	151946225	-	0.475	1.39	7.53	105.3	6.23e-07	3.28e-05	up-regulated	205.3757	208.7769	226.5007	154.2951	149.820	153.514
Opa1	OPA1, mitochondrial dynamin like GTPase	16	29398099	29481924	+	-0.479	1.39	8.27	103.3	6.83e-07	3.53e-05	down-regulated	268.9599	250.1068	254.5373	361.4914	357.752	352.363
Slc30a9	solute carrier family 30 (zinc transporter), member 9	5	67464298	67513485	+	-0.474	1.39	7.16	96.7	2.02e-06	8.38e-05	down-regulated	119.0984	119.3011	117.6655	161.0547	163.958	166.265
Ghitm	growth hormone inducible transmembrane protein	14	36842401	36857279	-	0.475	1.39	9.31	82.5	2.07e-06	8.52e-05	up-regulated	745.0828	712.5757	756.8419	522.8988	533.160	526.732
Ptcd3	pentatricopeptide repeat domain 3	6	71857622	71886080	-	-0.475	1.39	7.21	81.1	2.24e-06	9.04e-05	down-regulated	125.3810	124.6200	119.1373	173.2220	171.538	165.075
Selenot	selenoprotein T	3	58484057	58500965	+	-0.472	1.39	7.12	98.1	3.01e-06	1.12e-04	down-regulated	110.5953	115.5187	120.9770	157.7631	163.636	156.858
Kdm5a	lysine (K)-specific demethylase 5A	6	120341060	120421535	+	0.478	1.39	7.11	75.6	3.16e-06	1.16e-04	up-regulated	154.5734	164.4527	157.9176	116.5002	115.685	107.783
Zfp871	zinc finger protein 871	17	32984470	33007261	-	0.476	1.39	7.07	91.7	3.79e-06	1.37e-04	up-regulated	151.1613	157.2032	156.2251	111.3864	108.858	111.580
Rab2a	RAB2A, member RAS oncogene family	4	8535178	8607702	+	-0.479	1.39	6.99	67.0	6.38e-06	2.07e-04	down-regulated	101.9838	109.2543	102.6538	147.1828	139.553	147.904
Ank3	ankyrin 3, epithelial	10	69234608	69863266	+	0.477	1.39	7.80	60.7	8.91e-06	2.75e-04	up-regulated	260.4026	249.7522	263.9564	187.9167	166.915	197.602
Rap1gap2	RAP1 GTPase activating protein 2	11	74274182	74501796	-	-0.471	1.39	6.94	53.5	1.60e-05	4.47e-04	down-regulated	102.6337	91.8398	109.3502	141.8339	145.896	130.847
Myoz2	myozenin 2	3	122799855	122828649	-	-0.471	1.39	9.70	52.7	1.72e-05	4.75e-04	down-regulated	723.1479	682.3565	682.0039	954.1609	998.748	924.033
Slc35e1	solute carrier family 35, member E1	8	73231839	73246473	-	-0.478	1.39	6.80	63.0	2.38e-05	6.22e-04	down-regulated	92.9390	91.8792	91.0271	129.7254	133.424	118.663
Susd6	sushi domain containing 6	12	80837306	80927607	+	-0.478	1.39	6.72	81.3	3.90e-05	9.38e-04	down-regulated	88.7687	85.1813	86.8326	120.0857	122.458	118.550
Myocd	myocardin	11	65064434	65160815	-	0.476	1.39	7.85	42.1	4.72e-05	1.08e-03	up-regulated	262.7856	257.7502	280.6607	212.4276	194.761	164.961
Raph1	Ras association (RalGDS/AF-6) and pleckstrin homology domains 1	1	60509997	60606233	-	0.476	1.39	7.55	39.5	6.21e-05	1.38e-03	up-regulated	243.0171	197.0753	211.2682	153.2371	160.357	151.531
Uaca	uveal autoantigen with coiled-coil domains and ankyrin repeats	9	60700488	60787713	+	-0.471	1.39	6.63	54.4	8.55e-05	1.79e-03	down-regulated	87.7396	78.0106	79.9890	113.9139	115.685	108.973
Eef1a1	eukaryotic translation elongation factor 1 alpha 1	9	78385735	78389006	-	0.479	1.39	9.91	35.1	1.04e-04	2.13e-03	up-regulated	1005.3229	1224.1362	1140.0092	771.1816	808.610	821.860
Tbc1d16	TBC1 domain family, member 16	11	119033869	119119354	-	-0.470	1.39	6.44	45.5	2.60e-04	4.55e-03	down-regulated	67.2671	65.9150	80.3570	98.9252	100.471	94.579
Ino80d	INO80 complex subunit D	1	63086960	63153426	-	0.471	1.39	6.42	48.7	2.82e-04	4.88e-03	up-regulated	100.8464	98.1831	92.4988	66.3616	72.034	70.439
Ndst1	N-deacetylase/N-sulfotransferase (heparan glucosaminyl) 1	18	60817566	60907465	-	-0.476	1.39	6.37	54.5	3.04e-04	5.18e-03	down-regulated	68.4586	69.3428	65.5660	96.9855	93.268	90.839
Abca9	ATP-binding cassette, sub-family A (ABC1), member 9	11	109990919	110059532	-	0.470	1.39	6.40	52.2	3.13e-04	5.32e-03	up-regulated	92.5599	96.7647	98.8273	67.8898	65.100	73.555
Psme1	proteasome (prosome, macropain) activator subunit 1 (PA28 alpha)	14	55815951	55818984	+	-0.478	1.39	6.16	54.8	7.45e-04	1.10e-02	down-regulated	59.5763	59.4929	56.4412	81.9968	80.904	80.072
Dhrs3	dehydrogenase/reductase (SDR family) member 3	4	144618712	144654779	+	-0.473	1.39	6.08	41.7	1.18e-03	1.61e-02	down-regulated	53.0771	54.4104	58.5752	69.2418	79.291	80.582
Aox1	aldehyde oxidase 1	1	58068963	58145569	+	-0.474	1.39	5.83	23.5	2.92e-03	3.40e-02	down-regulated	50.7482	43.1816	44.7409	60.8364	59.132	71.572
Arrb1	arrestin, beta 1	7	99184356	99255979	+	0.477	1.39	5.81	51.5	3.05e-03	3.51e-02	up-regulated	60.3887	61.5811	66.9641	45.1423	45.586	43.975
Pdcl3	phosducin-like 3	1	39026895	39036317	+	0.471	1.39	5.74	31.6	4.33e-03	4.64e-02	up-regulated	53.0229	61.0689	65.7867	41.3217	45.586	41.935
Pgm1	phosphoglucomutase 1	4	99786648	99844491	+	-0.469	1.38	7.77	102.4	7.16e-07	3.66e-05	down-regulated	183.7658	171.5840	191.7676	255.9829	250.561	245.657
Adipor1	adiponectin receptor 1	1	134343116	134361089	+	-0.469	1.38	7.40	92.8	1.16e-06	5.29e-05	down-regulated	139.3544	141.0495	140.8454	191.6198	203.093	184.512
Npm1	nucleophosmin 1	11	33102498	33114143	-	0.459	1.38	7.34	68.0	5.23e-06	1.79e-04	up-regulated	172.5005	191.3624	194.4167	126.4338	138.424	138.384
Prdx6	peroxiredoxin 6	1	161067682	161078780	-	-0.466	1.38	7.09	77.5	5.25e-06	1.79e-04	down-regulated	117.8527	111.0272	109.9389	154.8241	156.862	153.344
Eci2	enoyl-Coenzyme A delta isomerase 2	13	35161731	35211098	-	-0.465	1.38	7.07	86.3	6.41e-06	2.08e-04	down-regulated	114.2782	105.5901	114.0598	152.7669	154.658	150.624
Limch1	LIM and calponin homology domains 1	5	66902078	67214502	+	-0.461	1.38	8.59	63.0	7.51e-06	2.39e-04	down-regulated	310.5008	318.6221	341.2963	428.3820	420.862	477.487
Aldh2	aldehyde dehydrogenase 2, mitochondrial	5	121704090	121731887	-	-0.463	1.38	6.89	55.5	2.32e-05	6.10e-04	down-regulated	93.4265	100.6652	102.1387	124.7880	145.573	135.437
Hmcn1	hemicentin 1	1	150438251	150869568	-	0.462	1.38	7.66	48.7	2.47e-05	6.40e-04	up-regulated	209.1128	226.8218	261.1601	164.1700	164.657	173.745
Ppargc1a	peroxisome proliferative activated receptor, gamma, coactivator 1 alpha	5	51611591	52273337	-	0.461	1.38	7.64	48.3	2.56e-05	6.60e-04	up-regulated	226.8232	220.9513	242.8370	148.2409	165.302	184.909
Ablim1	actin-binding LIM protein 1	19	57021165	57303776	-	-0.465	1.38	9.23	41.9	4.84e-05	1.11e-03	down-regulated	536.8366	443.2815	532.6960	707.8178	699.215	666.646
Zfp106	zinc finger protein 106	2	120337301	120394367	-	-0.460	1.38	10.49	34.4	1.13e-04	2.30e-03	down-regulated	1210.9694	1117.2853	1304.4024	1642.2877	1709.252	1609.832
Sgca	sarcoglycan, alpha (dystrophin-associated glycoprotein)	11	94853603	94867153	-	-0.464	1.38	6.60	49.0	1.34e-04	2.64e-03	down-regulated	72.8997	78.4046	88.3043	107.9184	107.191	113.450
Ptar1	protein prenyltransferase alpha subunit repeat containing 1	19	23664728	23710249	+	0.470	1.38	6.56	32.8	1.40e-04	2.72e-03	up-regulated	104.4752	115.9915	102.1387	81.9968	80.098	69.249
Slf2	SMC5-SMC6 complex localization factor 2	19	44906948	44972225	+	0.468	1.38	6.55	56.2	1.54e-04	2.94e-03	up-regulated	103.8252	105.9841	110.8955	71.4166	76.442	82.396
Abhd18	abhydrolase domain containing 18	3	40825532	40892573	+	-0.467	1.38	6.49	33.2	2.12e-04	3.84e-03	down-regulated	79.4531	62.9601	80.4305	96.9267	104.234	104.950
Fabp3	fatty acid binding protein 3, muscle and heart	4	130202531	130209256	+	-0.461	1.38	11.12	27.9	2.68e-04	4.67e-03	down-regulated	1924.5309	1868.2754	1847.7685	2502.9899	2734.502	2480.370
Arl8b	ADP-ribosylation factor-like 8B	6	108760020	108800684	+	-0.468	1.38	6.43	52.8	2.86e-04	4.94e-03	down-regulated	70.2459	65.2058	76.7512	95.4572	102.353	94.013
Snx5	sorting nexin 5	2	144092043	144112822	-	-0.467	1.38	6.16	41.1	1.01e-03	1.42e-02	down-regulated	57.2474	62.8813	54.9695	80.5274	82.624	77.466
Pdia3	protein disulfide isomerase associated 3	2	121244383	121269168	+	-0.460	1.38	6.78	19.8	1.01e-03	1.42e-02	down-regulated	87.9021	97.0405	89.3346	125.2582	145.412	104.270
Slc39a14	solute carrier family 39 (zinc transporter), member 14	14	70540916	70588873	-	-0.461	1.38	6.19	43.7	1.03e-03	1.44e-02	down-regulated	63.4758	58.0352	58.4280	80.1747	87.301	78.656
Actb	actin, beta	5	142888870	142892509	-	-0.462	1.38	8.78	18.2	1.37e-03	1.81e-02	down-regulated	383.2381	417.7114	308.7709	534.1844	536.170	450.229
Acad12	acyl-Coenzyme A dehydrogenase family, member 12	5	121736340	121757001	-	-0.468	1.38	5.82	31.3	3.42e-03	3.84e-02	down-regulated	43.4365	48.8157	45.8447	68.2425	63.487	58.198
Hltf	helicase-like transcription factor	3	20111959	20172655	+	0.467	1.38	5.80	44.1	3.89e-03	4.27e-02	up-regulated	58.8722	60.5961	67.7736	45.2011	44.994	44.315
Jak1	Janus kinase 1	4	101009171	101122493	-	-0.451	1.37	7.76	106.3	5.95e-07	3.15e-05	down-regulated	181.7619	173.1599	192.2091	242.6989	256.743	243.900
Sgcd	sarcoglycan, delta (dystrophin-associated glycoprotein)	11	46861904	47880309	-	-0.454	1.37	8.27	97.6	9.05e-07	4.30e-05	down-regulated	265.3853	242.5815	271.3151	352.0867	362.482	345.676
Calm1	calmodulin 1	12	100165694	100176083	+	-0.450	1.37	7.68	90.7	1.30e-06	5.74e-05	down-regulated	175.4793	171.5446	171.3104	236.1744	243.518	224.010
Itm2b	integral membrane protein 2B	14	73599666	73622729	-	-0.453	1.37	8.62	76.6	2.96e-06	1.11e-04	down-regulated	321.9828	348.6050	321.5750	443.8997	463.545	442.183
Selenop	selenoprotein P	15	3300249	3309992	+	-0.450	1.37	8.00	68.9	4.91e-06	1.69e-04	down-regulated	218.8075	223.3940	201.9962	281.0228	299.694	293.712
Sucla2	succinate-Coenzyme A ligase, ADP-forming, beta subunit	14	73790226	73833584	+	-0.452	1.37	9.31	64.0	6.96e-06	2.22e-04	down-regulated	549.9975	505.0202	549.4738	721.1606	753.348	706.030
Isca1	iron-sulfur cluster assembly 1	13	59903229	59917603	-	-0.452	1.37	7.38	62.6	7.70e-06	2.42e-04	down-regulated	144.7162	133.1302	140.4039	191.7374	200.244	176.408
Hk1	hexokinase 1	10	62104634	62215699	-	0.450	1.37	7.78	40.2	5.77e-05	1.29e-03	up-regulated	236.0304	246.4032	274.4058	183.6847	204.545	162.128
Clcn4	chloride channel, voltage-sensitive 4	7	7285308	7303915	-	-0.453	1.37	6.74	59.4	8.96e-05	1.86e-03	down-regulated	90.1768	89.9880	86.6118	116.1475	128.102	118.550
Slc25a46	solute carrier family 25, member 46	18	31713217	31743585	-	-0.452	1.37	6.64	49.3	1.60e-04	3.05e-03	down-regulated	79.5073	86.1269	83.1533	118.9689	111.814	107.330
Smarca2	SWI/SNF related, matrix associated, actin dependent regulator of chromatin, subfamily a, member 2	19	26580804	26755721	+	-0.451	1.37	6.59	57.5	2.08e-04	3.77e-03	down-regulated	81.8362	76.8286	81.8287	113.1497	106.600	107.046
Mtfp1	mitochondrial fission process 1	11	4041481	4045431	-	-0.456	1.37	6.52	51.4	2.63e-04	4.59e-03	down-regulated	78.5865	77.6560	71.6001	102.9810	104.019	103.590
Flnb	filamin, beta	14	14518185	14651852	-	-0.457	1.37	6.55	22.7	6.02e-04	9.16e-03	down-regulated	88.1729	78.9168	66.1547	108.6238	108.858	100.813
Trip10	thyroid hormone receptor interactor 10	17	57540227	57570697	+	-0.458	1.37	6.21	36.6	1.01e-03	1.42e-02	down-regulated	56.8141	62.3297	63.7263	76.1777	83.484	90.046
Klhl41	kelch-like 41	2	69500464	69514583	+	0.455	1.37	6.85	17.6	1.54e-03	2.00e-02	up-regulated	109.1329	126.7869	159.9045	92.0481	93.967	100.813
Mapk14	mitogen-activated protein kinase 14	17	28910243	28967379	+	-0.458	1.37	6.09	29.5	1.61e-03	2.07e-02	down-regulated	61.2553	53.4255	53.3505	82.2319	74.668	72.592
Bnip3	BCL2/adenovirus E1B interacting protein 3	7	138492565	138511235	-	-0.458	1.37	6.94	16.7	1.85e-03	2.32e-02	down-regulated	103.6086	100.2712	102.8010	128.7262	171.054	118.720
Prxl2b	peroxiredoxin like 2B	4	154980887	154983500	-	0.449	1.37	6.07	20.8	2.15e-03	2.63e-02	up-regulated	70.5708	78.6016	78.0022	53.1363	65.100	46.978
Slc28a2	solute carrier family 28 (sodium-coupled nucleoside transporter), member 2	2	122256836	122291633	+	-0.456	1.37	5.95	31.2	2.84e-03	3.32e-02	down-regulated	55.8392	48.0671	47.8315	71.7105	68.164	67.095
Arl5b	ADP-ribosylation factor-like 5B	2	15060066	15087267	+	0.452	1.37	5.97	36.4	2.88e-03	3.36e-02	up-regulated	68.2419	73.0069	69.9076	54.1355	52.305	46.751
Gm8995	-	7	106103093	106128409	-	-0.459	1.37	5.91	18.5	3.09e-03	3.54e-02	down-regulated	55.5684	47.4762	44.4465	67.1257	75.152	59.218
Pfdn1	prefoldin 1	18	36536732	36587548	-	0.455	1.37	5.92	40.5	3.24e-03	3.68e-02	up-regulated	62.5551	69.7762	71.8209	49.5508	48.112	50.208
Fam220a	family with sequence similarity 220, member A	5	143534475	143550286	+	-0.457	1.37	5.88	19.2	3.56e-03	3.97e-02	down-regulated	45.7113	49.3673	49.5240	66.7143	75.528	55.025
Pafah1b2	platelet-activating factor acetylhydrolase, isoform 1b, subunit 2	9	45876609	45923988	-	0.456	1.37	5.88	32.8	3.73e-03	4.13e-02	up-regulated	62.3926	70.2096	64.8301	50.0210	48.811	44.088
Flnc	filamin C, gamma	6	29433150	29461888	+	0.453	1.37	9.55	13.4	3.86e-03	4.25e-02	up-regulated	867.3225	864.7752	863.0278	663.8510	744.639	476.693
Dlat	dihydrolipoamide S-acetyltransferase (E2 component of pyruvate dehydrogenase complex)	9	50545933	50571080	-	-0.443	1.36	8.47	103.6	6.76e-07	3.51e-05	down-regulated	304.4349	286.4329	309.1388	406.0459	404.144	404.895
Alas1	aminolevulinic acid synthase 1	9	106110654	106125153	-	-0.442	1.36	7.58	96.5	9.58e-07	4.48e-05	down-regulated	162.1558	160.0400	161.5970	222.2437	219.005	211.826
Cat	catalase	2	103284249	103315498	-	-0.444	1.36	7.85	93.9	1.10e-06	5.03e-05	down-regulated	202.6136	188.9984	191.7676	259.5685	267.279	261.581
BC004004	cDNA sequence BC004004	17	29487762	29521862	+	-0.448	1.36	7.24	70.3	4.48e-06	1.56e-04	down-regulated	116.4446	125.8020	137.8284	168.9311	175.355	170.911
Dazap2	DAZ associated protein 2	15	100513543	100518642	+	0.448	1.36	7.18	73.8	6.14e-06	2.02e-04	up-regulated	156.7940	171.5446	167.7783	121.7315	120.899	118.550
Hspb8	heat shock protein 8	5	116546550	116560923	-	-0.444	1.36	8.59	55.6	1.34e-05	3.85e-04	down-regulated	324.5283	329.3781	321.0599	445.0165	472.039	400.815
Tbx20	T-box 20	9	24632108	24685599	-	0.449	1.36	8.02	52.8	1.70e-05	4.70e-04	up-regulated	268.1475	304.7930	322.3845	223.3018	224.058	204.176
Ppp1r14c	protein phosphatase 1, regulatory inhibitor subunit 14C	10	3315974	3414975	+	-0.442	1.36	7.67	51.2	1.96e-05	5.33e-04	down-regulated	159.2853	170.9142	185.4391	239.2309	216.156	240.387
Ccng1	cyclin G1	11	40639379	40646155	-	-0.443	1.36	10.18	38.4	7.07e-05	1.54e-03	down-regulated	1010.6848	918.1613	1031.0269	1324.7631	1333.062	1338.164
Rab10	RAB10, member RAS oncogene family	12	3297428	3359969	-	-0.446	1.36	6.78	60.8	9.24e-05	1.92e-03	down-regulated	90.6643	92.1156	91.8365	125.7285	129.285	116.680
Cxadr	coxsackie virus and adenovirus receptor	16	78098114	78156673	+	-0.442	1.36	6.60	36.9	2.76e-04	4.79e-03	down-regulated	76.5285	80.3746	85.3609	116.3826	112.244	98.376
Trp53inp2	transformation related protein 53 inducible nuclear protein 2	2	155223574	155231767	+	-0.443	1.36	8.50	26.6	3.27e-04	5.52e-03	down-regulated	327.8321	278.5136	311.7879	457.6540	421.883	360.127
Dnaja4	DnaJ heat shock protein family (Hsp40) member A4	9	54606132	54623601	+	-0.449	1.36	6.62	26.0	3.58e-04	5.93e-03	down-regulated	79.8322	88.5302	77.1191	109.0940	124.608	99.226
Gm22009	-	3	68992438	68992780	-	0.441	1.36	6.44	46.4	6.03e-04	9.16e-03	up-regulated	94.1847	94.8341	104.2727	75.1197	67.841	71.515
Mtpn	myotrophin	6	35485759	35516823	-	0.442	1.36	6.34	43.5	8.95e-04	1.29e-02	up-regulated	94.0764	92.8248	87.7892	68.4776	68.325	64.035
Smim14	small integral membrane protein 14	5	65604187	65694492	-	0.443	1.36	6.33	36.1	9.06e-04	1.30e-02	up-regulated	88.1188	95.2281	89.4082	67.5372	61.337	70.382
Phldb2	pleckstrin homology like domain, family B, member 2	16	45566593	45773961	-	0.442	1.36	6.32	50.1	9.54e-04	1.36e-02	up-regulated	93.8597	88.0180	88.8930	66.3028	66.497	65.055
Dram2	DNA-damage regulated autophagy modulator 2	3	106455114	106482657	+	-0.447	1.36	6.14	45.8	1.76e-03	2.23e-02	down-regulated	55.3518	59.4535	59.6790	81.7617	79.560	75.085
Tubb4b	tubulin, beta 4B class IVB	2	25112170	25114714	-	-0.439	1.36	7.12	14.4	3.05e-03	3.51e-02	down-regulated	102.6879	137.3854	109.1295	154.7653	180.354	135.437
Usp54	ubiquitin specific peptidase 54	14	20598980	20694559	-	0.442	1.36	5.94	13.2	3.97e-03	4.33e-02	up-regulated	71.2749	59.9657	74.3228	46.0828	43.113	60.975
Tnrc6b	trinucleotide repeat containing 6b	15	80595514	80825287	+	0.430	1.35	7.92	95.4	1.02e-06	4.71e-05	up-regulated	265.7644	274.7313	287.7250	209.6062	200.782	200.266
Strn3	striatin, calmodulin binding protein 3	12	51655324	51743942	-	-0.428	1.35	7.67	70.0	4.55e-06	1.58e-04	down-regulated	173.0962	176.1543	168.8821	231.0018	242.873	218.740
Prkaa2	protein kinase, AMP-activated, alpha 2 catalytic subunit	4	104886846	104967095	-	-0.433	1.35	8.11	68.2	5.16e-06	1.77e-04	down-regulated	222.3821	223.5516	256.5241	316.3491	327.487	298.302
Slain2	SLAIN motif family, member 2	5	73071705	73136184	+	0.437	1.35	7.78	65.5	6.27e-06	2.05e-04	up-regulated	244.3170	238.5234	268.8867	177.6892	199.545	174.255
Saraf	store-operated calcium entry-associated regulatory factor	8	34621733	34638001	+	-0.436	1.35	7.85	65.2	6.37e-06	2.07e-04	down-regulated	197.6850	199.0059	187.5732	266.6807	272.171	246.337
Ehbp1	EH domain binding protein 1	11	21955825	22237086	-	0.435	1.35	7.98	64.9	6.51e-06	2.10e-04	up-regulated	297.7732	296.9131	274.5529	211.8398	212.877	213.923
Aplp2	amyloid beta (A4) precursor-like protein 2	9	31060853	31123144	-	-0.429	1.35	8.32	59.7	9.67e-06	2.93e-04	down-regulated	275.1883	266.7333	273.0812	388.6473	357.967	343.183
Zfp651	zinc finger protein 651	9	121588210	121600808	+	0.437	1.35	7.14	70.8	1.39e-05	3.95e-04	up-regulated	154.8442	165.2407	160.4196	116.5002	122.512	113.563
Lpp	LIM domain containing preferred translocation partner in lipoma	16	24212100	24811328	+	0.433	1.35	7.54	49.7	2.24e-05	5.91e-04	up-regulated	221.9488	214.7262	200.9660	161.2898	160.142	147.678
Clpx	caseinolytic mitochondrial matrix peptidase chaperone subunit	9	65201533	65237940	+	-0.432	1.35	6.80	40.2	1.33e-04	2.63e-03	down-regulated	98.0842	96.6071	86.0967	125.9048	129.769	120.703
Eno3	enolase 3, beta muscle	11	70543973	70553339	+	-0.431	1.35	10.08	32.9	1.36e-04	2.66e-03	down-regulated	909.3509	935.4970	922.1918	1256.6969	1155.073	1293.737
Rsrp1	arginine/serine rich protein 1	4	134650936	134654681	+	0.434	1.35	6.49	32.5	5.79e-04	8.84e-03	up-regulated	90.0685	105.6689	108.8351	76.4716	70.959	76.445
Pde4dip	phosphodiesterase 4D interacting protein (myomegalin)	3	97597144	97796023	-	0.432	1.35	11.63	21.7	7.17e-04	1.07e-02	up-regulated	3651.8644	3634.3490	3680.5989	2508.3388	2839.166	2730.844
Ide	insulin degrading enzyme	19	37246140	37341664	-	-0.431	1.35	8.01	19.5	1.06e-03	1.47e-02	down-regulated	199.4181	258.6564	197.5074	282.7862	280.181	315.132
Mat2a	methionine adenosyltransferase II, alpha	6	72409779	72416539	-	-0.431	1.35	7.35	18.6	1.25e-03	1.69e-02	down-regulated	132.0427	143.3741	136.5774	206.2558	194.653	151.078
Adssl1	adenylosuccinate synthetase like 1	12	112586481	112607789	+	-0.428	1.35	6.20	15.5	2.36e-03	2.84e-02	down-regulated	49.2317	58.9020	75.5002	83.0549	82.785	79.676
Prkdc	protein kinase, DNA activated, catalytic polypeptide	16	15455698	15660103	+	0.433	1.35	6.14	40.7	2.45e-03	2.94e-02	up-regulated	74.4162	81.5172	80.7985	57.7211	55.800	60.578
Ttc41	tetratricopeptide repeat domain 41	10	86541675	86612708	+	-0.433	1.35	6.11	30.2	2.71e-03	3.19e-02	down-regulated	62.3385	54.3710	54.9695	73.9441	82.947	73.499
Akr1a1	aldo-keto reductase family 1, member A1 (aldehyde reductase)	4	116493707	116508871	-	0.423	1.34	7.45	66.2	5.94e-06	1.97e-04	up-regulated	191.3482	208.5011	196.7715	142.4805	152.239	147.167
Pink1	PTEN induced putative kinase 1	4	138040718	138053631	-	-0.423	1.34	8.81	60.6	8.99e-06	2.76e-04	down-regulated	379.2844	399.7847	369.1122	489.3359	522.624	518.288
Epb41	erythrocyte membrane protein band 4.1	4	131650724	131802824	-	-0.420	1.34	7.36	59.0	1.02e-05	3.05e-04	down-regulated	138.5420	132.2634	146.0701	174.0449	184.278	195.732
Dnmt3a	DNA methyltransferase 3A	12	3851559	3964443	+	0.419	1.34	7.16	75.3	2.68e-05	6.84e-04	up-regulated	154.4109	160.8673	169.9123	120.7322	122.135	117.643
Pkp2	plakophilin 2	16	16031209	16090576	+	0.426	1.34	7.72	45.4	3.36e-05	8.33e-04	up-regulated	224.6026	248.4914	245.0446	177.3365	193.578	160.145
Smyd2	SET and MYND domain containing 2	1	189612689	189654758	-	0.426	1.34	6.84	66.6	1.34e-04	2.64e-03	up-regulated	126.2476	130.8057	130.3225	97.0443	96.547	92.653
Clip1	CAP-GLY domain containing linker protein 1	5	123715857	123822527	-	0.421	1.34	8.93	32.7	1.40e-04	2.72e-03	up-regulated	510.7313	520.1496	643.8859	403.2245	437.742	400.191
Srl	sarcalumenin	16	4294843	4359772	-	-0.424	1.34	10.43	31.3	1.67e-04	3.15e-03	down-regulated	1219.8517	1129.4203	1197.4070	1591.4438	1628.133	1509.699
Gm50599	-	6	118949511	118991653	-	0.426	1.34	8.89	25.4	3.92e-04	6.40e-03	up-regulated	501.4158	549.0292	579.0558	399.0512	352.376	452.496
Gaa	glucosidase, alpha, acid	11	119158789	119176284	+	-0.417	1.34	6.63	23.9	5.10e-04	7.94e-03	down-regulated	78.5865	89.0030	82.2702	111.9742	122.566	97.073
Col5a2	collagen, type V, alpha 2	1	45413491	45542442	-	0.420	1.34	6.63	23.3	5.49e-04	8.47e-03	up-regulated	115.5780	118.7495	99.7839	81.1151	89.720	77.126
Hspb7	heat shock protein family, member 7 (cardiovascular)	4	141148090	141152621	+	0.417	1.34	10.67	21.4	7.59e-04	1.11e-02	up-regulated	1715.7973	1827.5759	2052.4138	1284.7345	1516.910	1360.208
Aff1	AF4/FMR2 family, member 1	5	103840256	104003188	+	-0.427	1.34	6.40	30.6	1.03e-03	1.44e-02	down-regulated	73.7121	71.0763	66.9641	99.9832	96.977	86.022
Iws1	IWS1, SUPT6 interacting protein	18	32200377	32237384	+	0.425	1.34	6.35	43.2	1.32e-03	1.77e-02	up-regulated	87.7938	95.3463	91.9101	63.6578	69.508	70.212
Ehd2	EH-domain containing 2	7	15680883	15701460	-	-0.421	1.34	6.19	14.5	2.96e-03	3.44e-02	down-regulated	74.0371	54.5286	54.7487	82.9961	84.291	76.672
Bfar	bifunctional apoptosis regulator	16	13489722	13521476	+	-0.418	1.34	6.11	25.4	3.82e-03	4.21e-02	down-regulated	57.2474	57.8776	57.4714	84.2892	75.851	69.022
Btbd1	BTB (POZ) domain containing 1	7	81441822	81479262	-	0.412	1.33	7.83	102.1	7.25e-07	3.68e-05	up-regulated	254.8241	260.3900	262.1903	193.8534	193.740	192.615
Ndufb10	NADH:ubiquinone oxidoreductase subunit B10	17	24941034	24943397	-	-0.414	1.33	8.12	72.1	3.95e-06	1.42e-04	down-regulated	237.4928	246.7972	227.8988	310.9414	320.767	311.165
Rmnd5a	required for meiotic nuclear division 5 homolog A	6	71365618	71417621	-	-0.407	1.33	7.38	61.0	1.03e-05	3.07e-04	down-regulated	133.1801	148.3778	144.2304	189.0335	183.687	188.139
Ndufs7	NADH:ubiquinone oxidoreductase core subunit S7	10	80084939	80092628	+	-0.407	1.33	7.29	62.0	1.98e-05	5.36e-04	down-regulated	128.6848	136.0852	134.0754	174.3388	184.493	166.491
Tln1	talin 1	4	43531513	43562583	-	0.412	1.33	8.24	50.0	2.19e-05	5.81e-04	up-regulated	350.5253	353.7269	325.5487	264.0944	263.408	241.747
Uqcrc1	ubiquinol-cytochrome c reductase core protein 1	9	108765716	108778709	+	-0.413	1.33	9.92	36.5	8.82e-05	1.84e-03	down-regulated	872.3594	811.1528	813.0623	1075.9512	1122.066	1105.371
Ank1	ankyrin 1, erythroid	8	23464852	23640517	+	-0.412	1.33	6.84	36.7	2.24e-04	4.00e-03	down-regulated	100.3048	95.7009	94.2649	133.0171	134.070	116.623
Nars	asparaginyl-tRNA synthetase	18	64632726	64649586	-	0.411	1.33	6.83	61.9	2.34e-04	4.16e-03	up-regulated	127.9266	126.5112	129.8074	91.2839	100.471	95.146
Atad1	ATPase family, AAA domain containing 1	19	32649958	32717187	-	-0.408	1.33	6.81	47.0	2.86e-04	4.94e-03	down-regulated	90.6643	97.8285	97.4291	129.7254	129.231	118.040
Atp8a1	ATPase, aminophospholipid transporter (APLT), class I, type 8A, member 1	5	67775482	68004822	-	-0.410	1.33	6.76	45.9	3.58e-04	5.93e-03	down-regulated	88.0104	87.1119	99.1952	121.6139	116.168	124.330
Bod1	biorientation of chromosomes in cell division 1	11	31615150	31621862	-	0.416	1.33	6.48	40.6	1.04e-03	1.44e-02	up-regulated	95.7554	105.4719	98.0178	75.2372	72.625	74.859
Ppip5k1	diphosphoinositol pentakisphosphate kinase 1	2	121141038	121186138	-	-0.411	1.33	6.79	16.6	1.87e-03	2.34e-02	down-regulated	105.2876	84.1963	90.5120	120.0857	141.112	108.803
Gfm2	G elongation factor, mitochondrial 2	13	97274445	97317710	+	-0.410	1.33	6.34	50.1	2.04e-03	2.53e-02	down-regulated	67.5379	65.3634	71.8209	90.5198	89.828	89.933
Gna13	guanine nucleotide binding protein, alpha 13	11	109253620	109292195	+	0.416	1.33	6.22	46.2	2.68e-03	3.17e-02	up-regulated	80.6446	84.7085	84.6250	61.3066	64.938	59.728
Ipo13	importin 13	4	117751683	117772419	-	-0.412	1.33	6.15	33.3	3.74e-03	4.13e-02	down-regulated	62.5009	54.9620	61.1508	80.5861	75.206	80.412
Gmfb	glia maturation factor, beta	14	47045606	47059711	-	0.417	1.33	6.11	38.4	3.89e-03	4.27e-02	up-regulated	75.1203	80.4928	75.1323	57.6623	56.552	57.405
Prdx5	peroxiredoxin 5	19	6884065	6887474	-	-0.402	1.32	7.73	82.9	2.01e-06	8.36e-05	down-regulated	180.7870	183.6401	179.9201	238.2904	245.077	231.433
Acads	acyl-Coenzyme A dehydrogenase, short chain	5	115248358	115257405	-	-0.404	1.32	7.31	45.7	3.29e-05	8.20e-04	down-regulated	142.4415	138.0157	126.6432	180.6281	180.999	173.632
Afg3l2	AFG3-like AAA ATPase 2	18	67537830	67582277	-	-0.398	1.32	7.26	41.3	5.13e-05	1.16e-03	down-regulated	126.4101	122.8076	143.7153	173.6922	181.591	159.124
Tmbim6	transmembrane BAX inhibitor motif containing 6	15	99290828	99307930	+	-0.403	1.32	7.08	55.7	8.19e-05	1.73e-03	down-regulated	109.7829	117.8039	117.8863	155.2356	155.088	143.711
Zdhhc5	zinc finger, DHHC domain containing 5	2	84518264	84545508	-	-0.402	1.32	7.06	37.7	9.73e-05	2.01e-03	down-regulated	113.0325	113.5882	114.6485	152.1791	161.163	134.644
Pptc7	PTC7 protein phosphatase homolog	5	122422461	122462344	+	-0.405	1.32	7.03	60.5	1.01e-04	2.08e-03	down-regulated	109.8912	110.9484	113.3239	148.2996	152.401	138.894
Fgf1	fibroblast growth factor 1	18	38971725	39062532	-	-0.399	1.32	8.09	33.1	1.33e-04	2.63e-03	down-regulated	240.6341	232.5347	228.0460	326.8117	276.633	314.849
Gmpr	guanosine monophosphate reductase	13	45660905	45699862	+	0.395	1.32	7.04	45.3	1.40e-04	2.72e-03	up-regulated	141.4666	144.7924	157.7704	107.8008	107.836	119.683
Celf1	CUGBP, Elav-like family member 1	2	90770604	90849842	+	-0.403	1.32	6.98	62.4	1.45e-04	2.81e-03	down-regulated	107.9956	105.7871	107.8049	142.3042	144.875	135.437
Prkar2a	protein kinase, cAMP dependent regulatory, type II alpha	9	108569342	108627643	+	-0.404	1.32	6.80	37.1	3.51e-04	5.84e-03	down-regulated	90.9351	88.6090	104.1255	126.7277	130.790	115.433
4930402H24Rik	RIKEN cDNA 4930402H24 gene	2	130548120	130682565	-	-0.399	1.32	6.75	36.8	5.18e-04	8.07e-03	down-regulated	93.2098	85.6935	95.2215	126.9041	121.060	111.296
Lars	leucyl-tRNA synthetase	18	42335363	42395302	-	0.397	1.32	6.72	36.9	6.40e-04	9.65e-03	up-regulated	114.7114	120.0103	119.1373	87.2869	83.269	96.336
Dsp	desmoplakin	13	38335270	38382553	+	-0.402	1.32	11.20	19.6	1.04e-03	1.45e-02	down-regulated	1901.7836	1957.4360	2227.4772	2673.6256	2775.411	2533.185
Pcp4l1	Purkinje cell protein 4-like 1	1	171000833	171023837	-	-0.405	1.32	6.51	36.9	1.23e-03	1.67e-02	down-regulated	73.2247	71.2339	86.3911	99.0428	104.503	100.133
Alkbh5	alkB homolog 5, RNA demethylase	11	60428509	60449338	+	-0.401	1.32	6.44	38.7	1.74e-03	2.20e-02	down-regulated	70.0292	75.8437	74.7643	100.2771	98.590	90.726
Ttn	titin	2	76534324	76812901	-	0.403	1.32	16.96	16.8	1.81e-03	2.29e-02	up-regulated	138507.4641	141219.7373	158660.3983	108285.4238	111477.930	109408.236
Ccdc9b	coiled-coil domain containing 9B	2	118584626	118593421	-	0.404	1.32	6.37	16.0	2.14e-03	2.62e-02	up-regulated	98.7883	91.4064	86.6854	64.4219	62.412	80.979
Zbtb44	zinc finger and BTB domain containing 44	9	30941016	30987181	+	0.398	1.32	6.41	44.1	2.16e-03	2.63e-02	up-regulated	93.3181	96.5677	94.0441	73.0036	69.938	71.005
Myl2	myosin, light polypeptide 2, regulatory, cardiac, slow	5	122230787	122251536	+	-0.402	1.32	12.87	14.7	2.80e-03	3.28e-02	down-regulated	6204.7627	6812.2571	6381.9025	8420.6335	8407.889	8636.527
Dync1li1	dynein cytoplasmic 1 light intermediate chain 1	9	114517899	114552856	+	0.396	1.32	6.35	44.2	2.84e-03	3.32e-02	up-regulated	91.8017	87.3876	92.2045	69.7708	69.346	65.679
Xrn2	5'-3' exoribonuclease 2	2	146854672	146919922	+	-0.398	1.32	6.28	31.2	3.32e-03	3.76e-02	down-regulated	66.5630	68.6730	61.8866	84.2304	83.861	90.103
Prkab2	protein kinase, AMP-activated, beta 2 non-catalytic subunit	3	97565527	97581128	+	-0.398	1.32	6.29	13.1	4.09e-03	4.45e-02	down-regulated	56.1642	61.3447	81.1664	94.3992	85.205	80.582
Otud4	OTU domain containing 4	8	80366305	80404384	+	0.391	1.31	7.83	72.5	3.87e-06	1.40e-04	up-regulated	260.1859	253.1011	259.0261	201.3772	189.654	194.145
Klhl31	kelch-like 31	9	77544014	77567407	+	-0.385	1.31	8.04	61.4	8.44e-06	2.63e-04	down-regulated	229.0979	229.2251	225.1761	300.0672	308.618	278.298
Lrrc58	leucine rich repeat containing 58	16	37688762	37709219	+	0.392	1.31	7.73	61.0	8.72e-06	2.70e-04	up-regulated	241.2298	238.5628	236.2877	182.3915	190.407	169.381
Slc4a3	solute carrier family 4 (anion exchanger), member 3	1	75522688	75536075	+	-0.395	1.31	7.61	55.0	1.41e-05	4.00e-04	down-regulated	171.4172	172.3325	157.9176	213.9559	223.360	218.116
Lclat1	lysocardiolipin acyltransferase 1	17	73414980	73550363	+	0.393	1.31	7.43	84.1	1.47e-05	4.16e-04	up-regulated	188.6944	191.4806	202.0698	145.5370	148.799	146.204
Hibadh	3-hydroxyisobutyrate dehydrogenase	6	52523215	52617285	-	-0.395	1.31	7.66	50.9	2.01e-05	5.43e-04	down-regulated	183.5491	166.4226	170.6482	228.1804	237.551	214.489
Slc20a2	solute carrier family 20, member 2	8	22966716	23059632	+	-0.387	1.31	7.42	48.1	2.60e-05	6.69e-04	down-regulated	135.4007	150.3083	157.4025	189.9152	186.590	199.416
Cox8b	cytochrome c oxidase subunit 8B	7	140478855	140480359	-	-0.391	1.31	8.16	47.9	2.66e-05	6.82e-04	down-regulated	264.4104	232.7317	240.7765	329.3392	322.326	310.032
Idh3b	isocitrate dehydrogenase 3 (NAD+) beta	2	130121229	130126371	-	-0.387	1.31	9.28	45.2	3.45e-05	8.49e-04	down-regulated	558.1216	509.9451	543.1453	679.5450	731.845	682.343
Smpd1	sphingomyelin phosphodiesterase 1, acid lysosomal	7	105203567	105207596	+	-0.386	1.31	7.34	70.3	3.61e-05	8.86e-04	down-regulated	138.7044	137.8975	141.2870	175.9258	189.547	177.088
Alpk2	alpha-kinase 2	18	65398600	65526959	-	0.390	1.31	8.44	44.2	3.79e-05	9.21e-04	up-regulated	406.0937	375.0813	398.5470	299.4207	322.595	272.631
Mylk3	myosin light chain kinase 3	8	86050933	86112969	-	-0.392	1.31	9.49	40.5	5.58e-05	1.25e-03	down-regulated	573.2323	632.6740	659.4863	816.7942	818.017	796.473
Tnni3k	TNNI3 interacting kinase	3	154491928	154761044	-	-0.394	1.31	7.20	40.6	6.18e-05	1.37e-03	down-regulated	121.2648	125.7232	129.8074	163.9937	152.723	175.105
Nipsnap2	nipsnap homolog 2	5	129802080	129835391	+	-0.390	1.31	9.25	36.5	8.79e-05	1.84e-03	down-regulated	511.7604	529.5266	542.9246	645.9822	668.466	747.794
Eif5	eukaryotic translation initiation factor 5	12	111504535	111513187	+	0.393	1.31	7.45	33.3	1.29e-04	2.57e-03	up-regulated	197.4142	198.3755	193.0922	145.8897	166.754	132.887
Anxa5	annexin A5	3	36503072	36530036	-	0.393	1.31	7.03	36.3	1.66e-04	3.13e-03	up-regulated	144.8787	151.3327	142.3908	112.3856	118.749	100.586
Rassf3	Ras association (RalGDS/AF-6) domain family member 3	10	121246255	121312155	-	0.386	1.31	7.56	29.5	2.14e-04	3.86e-03	up-regulated	230.3978	202.1972	205.1604	171.6349	164.496	148.528
Dele1	DAP3 binding cell death enhancer 1	18	38383302	38395682	+	-0.389	1.31	6.93	46.1	3.09e-04	5.26e-03	down-regulated	107.2373	102.2412	103.6840	128.9025	135.897	142.691
Ftl1	ferritin light polypeptide 1	7	45107368	45109310	-	-0.386	1.31	7.46	25.0	4.16e-04	6.69e-03	down-regulated	145.7994	166.5408	142.0228	190.6794	216.963	182.415
Tgoln1	trans-golgi network protein	6	72585403	72593983	-	-0.388	1.31	6.83	41.7	5.32e-04	8.26e-03	down-regulated	99.8174	92.1156	98.9009	126.7865	133.209	118.097
Setd7	SET domain containing (lysine methyltransferase) 7	3	51422739	51468519	-	-0.385	1.31	6.82	34.6	5.79e-04	8.84e-03	down-regulated	96.6219	98.4982	95.4423	130.4308	131.973	114.753
Gja1	gap junction protein, alpha 1	10	56253297	56266519	+	-0.386	1.31	9.24	20.6	8.75e-04	1.27e-02	down-regulated	484.4094	513.8457	570.7404	724.6286	726.362	584.250
Mapre2	microtubule-associated protein, RP/EB family, member 2	18	23885390	24026918	+	0.395	1.31	6.61	29.8	1.09e-03	1.51e-02	up-regulated	104.3127	99.7196	122.8166	83.3487	80.259	83.246
Tango2	transport and golgi organization 2	16	18118689	18165962	-	-0.394	1.31	6.53	23.9	1.53e-03	1.99e-02	down-regulated	83.1360	71.2339	80.5041	111.0337	102.138	93.559
Myadm	myeloid-associated differentiation marker	7	3337563	3347871	+	-0.388	1.31	6.91	17.5	1.57e-03	2.04e-02	down-regulated	117.9069	91.8792	97.8707	142.7156	134.930	122.347
Heatr5a	HEAT repeat containing 5A	12	51922654	52018154	-	0.393	1.31	6.41	35.6	2.44e-03	2.93e-02	up-regulated	90.5018	94.4007	98.6801	76.2365	71.604	66.585
Ldlrad4	low density lipoprotein receptor class A domain containing 4	18	68065345	68393621	+	0.386	1.31	6.38	26.5	3.22e-03	3.66e-02	up-regulated	94.3472	91.4458	92.1309	66.0089	66.820	78.429
Lgmn	legumain	12	102360341	102405987	-	-0.393	1.31	6.31	26.4	3.40e-03	3.83e-02	down-regulated	66.2380	71.5491	63.9471	83.1136	85.635	94.523
Myo1c	myosin IC	11	75541345	75565469	+	0.381	1.30	7.69	55.4	1.36e-05	3.89e-04	up-regulated	235.3264	231.9437	229.6649	181.9801	184.117	165.528
Pten	phosphatase and tensin homolog	19	32734977	32803560	+	-0.374	1.30	7.49	76.4	2.39e-05	6.22e-04	down-regulated	155.8732	152.6723	159.0214	198.3206	206.910	196.809
Trdn	triadin	10	32959479	33352705	+	-0.380	1.30	8.51	44.4	3.75e-05	9.13e-04	down-regulated	315.9710	303.3352	328.5658	384.3565	398.714	442.353
Coa5	cytochrome C oxidase assembly factor 5	1	37456166	37469184	-	-0.383	1.30	7.22	55.5	8.17e-05	1.73e-03	down-regulated	125.2185	131.9089	128.4092	167.3441	173.473	158.841
Kif16b	kinesin family member 16B	2	142460260	142743535	-	-0.383	1.30	7.16	46.2	1.14e-04	2.30e-03	down-regulated	131.6636	116.8977	121.1977	156.5875	161.378	161.278
Ppp1r3a	protein phosphatase 1, regulatory subunit 3A	6	14713821	14755273	-	-0.378	1.30	8.66	33.5	1.26e-04	2.51e-03	down-regulated	353.4499	344.5075	358.5157	403.8711	467.953	492.221
Kmt5a	lysine methyltransferase 5A	5	124577993	124600374	+	-0.374	1.30	7.35	30.8	1.79e-04	3.33e-03	down-regulated	138.5961	126.2354	157.8440	181.4510	192.449	170.288
Atp1a2	ATPase, Na+/K+ transporting, alpha 2 polypeptide	1	172099276	172125631	-	-0.375	1.30	9.92	27.4	2.87e-04	4.95e-03	down-regulated	818.8491	797.6782	927.7844	1127.7356	1098.521	1047.966
Serf2	small EDRK-rich factor 2	2	121279679	121283901	+	0.377	1.30	6.95	50.1	4.32e-04	6.92e-03	up-regulated	135.4548	132.3422	145.8494	101.4527	111.760	103.080
Fbxo3	F-box protein 3	2	103858144	103893582	+	-0.377	1.30	6.85	40.9	6.89e-04	1.03e-02	down-regulated	93.6431	98.2225	104.7142	120.7910	127.242	134.644
Arhgap26	Rho GTPase activating protein 26	18	38734531	39509338	+	-0.374	1.30	7.57	21.2	7.83e-04	1.14e-02	down-regulated	176.9958	148.2596	168.1462	214.4849	190.514	230.470
Ube3b	ubiquitin protein ligase E3B	5	114518578	114559230	+	-0.380	1.30	6.74	31.7	1.01e-03	1.42e-02	down-regulated	95.2138	82.1475	96.7668	121.2613	121.705	111.410
Larp1b	La ribonucleoprotein domain family, member 1B	3	40904198	40994642	+	-0.381	1.30	6.67	31.4	1.28e-03	1.72e-02	down-regulated	92.8849	79.2320	88.3779	116.2650	113.911	106.990
Fkbp3	FK506 binding protein 3	12	65109206	65120712	-	-0.382	1.30	6.58	38.7	1.71e-03	2.18e-02	down-regulated	76.3660	85.2995	83.7420	102.7458	105.202	109.936
Myom2	myomesin 2	8	15107653	15183420	+	0.378	1.30	11.47	15.1	2.57e-03	3.07e-02	up-regulated	2950.5431	3079.7645	3607.1591	2492.7624	2484.156	2378.254
Luc7l3	LUC7-like 3 (S. cerevisiae)	11	94181899	94213196	-	0.373	1.30	6.49	32.0	3.07e-03	3.52e-02	up-regulated	96.4594	100.6652	101.1085	68.6540	80.474	79.506
Mia2	MIA SH3 domain ER export factor 2	12	59142368	59237006	+	-0.376	1.30	6.39	23.9	3.95e-03	4.33e-02	down-regulated	68.2419	69.0276	77.9286	88.9328	87.086	101.436
Ubxn7	UBX domain protein 7	16	32151018	32212568	+	0.380	1.30	6.33	31.8	4.31e-03	4.63e-02	up-regulated	87.6855	90.3032	89.4817	65.4799	64.992	73.555
Cap2	CAP, adenylate cyclase-associated protein, 2 (yeast)	13	46655379	46803757	+	0.363	1.29	7.71	57.9	1.12e-05	3.29e-04	up-regulated	219.1324	240.5721	242.3219	177.1014	181.591	183.549
Gfm1	G elongation factor, mitochondrial 1	3	67337448	67382401	+	-0.365	1.29	7.64	52.8	1.71e-05	4.72e-04	down-regulated	179.7038	164.4133	174.1803	224.4186	227.875	211.089
Atp5g1	ATP synthase, H+ transporting, mitochondrial F0 complex, subunit C1 (subunit 9)	11	95963619	95966520	-	-0.367	1.29	9.80	31.8	1.58e-04	3.00e-03	down-regulated	811.1042	761.4703	768.9837	1010.3538	1009.607	981.381
Eif4e	eukaryotic translation initiation factor 4E	3	138231952	138265457	+	-0.369	1.29	7.18	52.3	1.86e-04	3.44e-03	down-regulated	119.8567	122.8076	133.9283	160.0555	157.723	165.415
Cavin2	caveolae associated 2	1	51328285	51342119	+	-0.367	1.29	7.79	30.3	1.93e-04	3.55e-03	down-regulated	210.1418	186.6739	178.3748	254.3371	244.755	238.120
Psap	prosaposin	10	60113436	60138379	+	-0.371	1.29	10.01	25.9	3.59e-04	5.94e-03	down-regulated	934.4271	885.9327	875.1697	1173.7596	1203.723	1089.051
Il10rb	interleukin 10 receptor, beta	16	91202851	91222722	+	-0.372	1.29	6.98	44.8	4.54e-04	7.19e-03	down-regulated	105.0168	101.7290	118.3278	140.0118	138.101	139.971
Cs	citrate synthase	10	128173596	128198351	+	-0.367	1.29	10.31	24.1	4.80e-04	7.52e-03	down-regulated	1153.3971	1056.8074	1118.4482	1459.1321	1396.172	1410.190
Rab12	RAB12, member RAS oncogene family	17	66801507	66826665	-	-0.365	1.29	6.88	56.1	8.78e-04	1.27e-02	down-regulated	100.8464	100.4682	104.2727	128.5499	133.747	128.694
Rab14	RAB14, member RAS oncogene family	2	35070217	35091132	-	-0.372	1.29	6.74	49.3	1.22e-03	1.66e-02	down-regulated	92.6141	89.3970	94.0441	118.6162	122.243	114.243
Tspan9	tetraspanin 9	6	127938359	128120541	-	0.372	1.29	6.74	20.6	1.28e-03	1.72e-02	up-regulated	121.3190	114.5732	119.5788	94.0465	101.493	77.239
Twsg1	twisted gastrulation BMP signaling modulator 1	17	66230060	66258198	-	-0.363	1.29	6.68	32.1	2.08e-03	2.57e-02	down-regulated	81.0238	92.1944	90.9535	112.4444	118.534	106.650
Kpna6	karyopherin (importin) alpha 6	4	129537772	129566560	-	-0.364	1.29	6.67	36.6	2.08e-03	2.57e-02	down-regulated	83.8401	90.0668	89.2610	113.5612	117.459	105.460
Cnst	consortin, connexin sorting protein	1	179374009	179455043	+	-0.368	1.29	6.62	40.8	2.20e-03	2.69e-02	down-regulated	80.6446	84.0781	89.1138	106.2138	106.546	112.770
Mtus2	microtubule associated tumor suppressor candidate 2	5	147894085	148252875	+	0.362	1.29	7.72	15.7	2.28e-03	2.77e-02	up-regulated	214.2580	242.8573	252.1825	162.5242	218.360	167.398
Ppfia1	protein tyrosine phosphatase, receptor type, f polypeptide (PTPRF), interacting protein (liprin), alpha 1	7	144030492	144107497	-	0.369	1.29	6.48	23.6	3.51e-03	3.93e-02	up-regulated	94.3472	93.7309	107.6577	66.8906	82.248	78.202
Gbe1	glucan (1,4-alpha-), branching enzyme 1	16	70110837	70366608	+	0.371	1.29	6.41	32.7	4.24e-03	4.56e-02	up-regulated	98.6258	91.8398	90.8799	70.6525	71.980	73.385
Tmed7	transmembrane p24 trafficking protein 7	18	46718995	46730602	-	-0.367	1.29	6.43	27.2	4.28e-03	4.61e-02	down-regulated	72.4123	79.7836	69.9812	93.9290	99.343	91.463
Gpr146	G protein-coupled receptor 146	5	139363452	139382170	+	-0.366	1.29	6.44	23.0	4.36e-03	4.66e-02	down-regulated	80.3197	74.7799	67.4792	92.0481	95.311	97.696
Dnajc3	DnaJ heat shock protein family (Hsp40) member C3	14	119175344	119219114	+	-0.365	1.29	6.42	13.5	4.71e-03	4.98e-02	down-regulated	72.8456	78.0106	68.6566	91.0488	108.535	81.432
Lrpprc	leucine-rich PPR-motif containing	17	85012675	85098214	-	-0.360	1.28	8.21	64.9	6.54e-06	2.11e-04	down-regulated	267.8767	253.7709	255.4939	330.4560	333.884	326.919
Usp47	ubiquitin specific peptidase 47	7	111621846	111710593	+	0.359	1.28	8.38	48.6	2.49e-05	6.44e-04	up-regulated	350.6336	362.0008	405.4641	276.4968	304.156	284.815
Ncor1	nuclear receptor co-repressor 1	11	62207132	62348200	-	-0.355	1.28	7.90	48.2	2.59e-05	6.66e-04	down-regulated	210.7918	205.0340	211.7097	278.8480	269.590	249.057
Vdac1	voltage-dependent anion channel 1	11	52251678	52280224	+	-0.356	1.28	9.45	42.9	4.33e-05	1.01e-03	down-regulated	616.8854	593.5898	627.0345	777.8825	788.559	770.292
Caprin1	cell cycle associated protein 1	2	103593290	103628014	-	-0.351	1.28	7.92	42.3	4.61e-05	1.07e-03	down-regulated	213.7164	215.2778	208.7662	281.2579	275.880	251.040
Lmo7	LIM domain only 7	14	101967353	102172144	+	-0.354	1.28	9.39	37.9	7.48e-05	1.61e-03	down-regulated	582.4395	572.9446	613.3473	724.9813	735.555	784.742
Ank2	ankyrin 2, brain	3	126715256	127293996	-	-0.353	1.28	8.70	33.5	1.26e-04	2.51e-03	down-regulated	362.1697	351.8751	376.8388	487.0435	424.786	472.160
Uqcc1	ubiquinol-cytochrome c reductase complex assembly factor 1	2	155688806	155772230	-	-0.360	1.28	7.47	28.0	2.63e-04	4.59e-03	down-regulated	158.5813	159.4490	143.3474	204.3749	183.902	200.096
Filip1	filamin A interacting protein 1	9	79708461	79920133	-	0.353	1.28	7.57	25.1	4.11e-04	6.63e-03	up-regulated	226.3358	201.6850	206.4850	148.8287	182.182	162.468
Psd3	pleckstrin and Sec7 domain containing 3	8	68141734	68664740	-	-0.359	1.28	6.97	27.7	7.25e-04	1.07e-02	down-regulated	114.9822	103.9748	106.4803	138.1896	129.661	146.997
Kcnj5	potassium inwardly-rectifying channel, subfamily J, member 5	9	32226002	32255687	-	0.352	1.28	7.14	20.2	9.38e-04	1.33e-02	up-regulated	148.0200	151.0963	170.5010	119.2040	109.556	136.741
Tnrc6a	trinucleotide repeat containing 6a	7	122630324	122794519	+	0.359	1.28	6.89	48.6	1.03e-03	1.44e-02	up-regulated	132.4219	127.1809	134.8113	103.0985	99.773	102.513
Golga4	golgi autoantigen, golgin subfamily a, 4	9	118335280	118411587	+	0.351	1.28	9.89	16.0	2.13e-03	2.61e-02	up-regulated	1034.4069	981.3184	1185.1915	804.5682	933.165	753.801
Xpo1	exportin 1	11	23205909	23247597	+	-0.360	1.28	6.52	16.2	3.89e-03	4.27e-02	down-regulated	78.8032	79.7836	77.7078	106.3902	109.771	85.229
Aars	alanyl-tRNA synthetase	8	111759781	111784237	+	0.355	1.28	6.54	35.0	4.17e-03	4.52e-02	up-regulated	99.7632	97.9861	109.3502	75.5311	84.291	78.656
Rn7s1	7S RNA 1	12	69206069	69206367	+	0.351	1.28	10.64	12.9	4.30e-03	4.62e-02	up-regulated	1674.9063	1812.8800	1886.3281	1228.2478	1590.879	1369.672
Ddx6	DEAD (Asp-Glu-Ala-Asp) box polypeptide 6	9	44514113	44552028	+	0.342	1.27	7.90	49.3	2.32e-05	6.10e-04	up-regulated	252.3868	265.8271	277.4964	211.7223	216.855	195.166
Mpdz	multiple PDZ domain crumbs cell polarity complex component	4	81196736	81361112	-	0.342	1.27	7.49	50.9	1.12e-04	2.28e-03	up-regulated	206.6756	194.5143	197.8017	155.9409	156.970	156.461
Ndufa3	NADH:ubiquinone oxidoreductase subunit A3	7	3620372	3623162	+	-0.343	1.27	7.43	48.6	1.53e-04	2.93e-03	down-regulated	153.8693	143.4922	154.8270	189.9152	184.977	194.826
Antxr2	anthrax toxin receptor 2	5	98032547	98178876	-	-0.343	1.27	7.52	31.9	1.55e-04	2.95e-03	down-regulated	150.9447	153.7361	177.2710	206.5497	191.536	209.389
Tgm2	transglutaminase 2, C polypeptide	2	157958325	157988312	-	0.349	1.27	8.30	30.3	1.92e-04	3.53e-03	up-regulated	349.4962	343.9559	362.7837	248.2241	310.284	265.604
Tm9sf2	transmembrane 9 superfamily member 2	14	122342290	122397015	+	-0.340	1.27	7.40	46.4	1.93e-04	3.55e-03	down-regulated	145.4745	142.2709	156.4459	191.2672	190.675	176.862
Acot13	acyl-CoA thioesterase 13	13	25001938	25015472	-	-0.350	1.27	7.27	57.6	2.47e-04	4.33e-03	down-regulated	130.2013	132.1847	142.1700	168.4609	176.537	167.398
Art3	ADP-ribosyltransferase 3	5	92479659	92562487	+	-0.346	1.27	8.06	27.4	2.91e-04	5.00e-03	down-regulated	257.5321	228.9099	217.3759	282.4923	305.769	300.965
Tbc1d4	TBC1 domain family, member 4	14	101679796	101846717	-	-0.347	1.27	7.26	55.3	3.03e-04	5.16e-03	down-regulated	129.1722	129.7419	140.8454	169.5777	167.291	168.475
Nf2	neurofibromin 2	11	4715845	4799544	-	0.349	1.27	7.22	48.8	3.38e-04	5.67e-03	up-regulated	170.1716	156.6910	169.9859	129.0201	132.027	126.427
Acadm	acyl-Coenzyme A dehydrogenase, medium chain	3	153627990	153650280	-	-0.347	1.27	10.14	24.2	4.70e-04	7.39e-03	down-regulated	1021.7876	989.3164	978.6330	1231.2456	1254.415	1293.170
Itga7	integrin alpha 7	10	128769633	128794155	+	0.342	1.27	7.92	23.8	5.01e-04	7.83e-03	up-regulated	255.6906	296.0463	256.3034	204.3161	205.566	223.273
Mtfr1l	mitochondrial fission regulator 1-like	4	134252866	134262698	-	-0.345	1.27	7.03	41.1	9.13e-04	1.31e-02	down-regulated	117.4195	111.8940	111.9993	146.3012	140.789	143.711
Clasp1	CLIP associating protein 1	1	118314976	118537192	+	-0.348	1.27	9.41	19.3	1.09e-03	1.51e-02	down-regulated	586.8807	609.0738	594.8770	807.6835	798.558	658.882
Itgb5	integrin beta 5	16	33650035	33769708	+	0.343	1.27	7.00	31.2	1.14e-03	1.57e-02	up-regulated	129.9846	150.1901	142.6851	107.5070	113.158	110.503
Pcmtd1	protein-L-isoaspartate (D-aspartate) O-methyltransferase domain containing 1	1	7157301	7243852	+	-0.343	1.27	6.97	40.5	1.22e-03	1.66e-02	down-regulated	101.1714	112.0122	115.0164	135.1919	141.004	137.534
Mlec	malectin	5	115281040	115296235	-	-0.342	1.27	7.07	17.4	1.61e-03	2.07e-02	down-regulated	114.8198	112.9184	124.8035	156.8226	160.787	126.540
Synpo2	synaptopodin 2	3	122870168	123029817	-	-0.349	1.27	6.85	22.8	1.64e-03	2.10e-02	down-regulated	106.0458	95.5039	98.9009	130.3132	135.951	114.017
Pmpca	peptidase (mitochondrial processing) alpha	2	26275554	26287133	+	-0.342	1.27	6.84	39.6	2.12e-03	2.61e-02	down-regulated	103.2295	93.5339	102.5066	124.9056	127.887	124.047
Actr1b	ARP1 actin-related protein 1B, centractin beta	1	36737195	36749081	-	0.342	1.27	6.84	37.7	2.12e-03	2.61e-02	up-regulated	117.5278	126.1172	134.5170	98.1023	98.751	99.396
Phb2	prohibitin 2	6	124689252	124693908	+	-0.343	1.27	6.77	29.1	2.63e-03	3.12e-02	down-regulated	99.8174	94.3613	89.5553	120.5559	122.566	114.583
Mtch1	mitochondrial carrier 1	17	29551050	29566921	-	0.349	1.27	6.70	23.0	2.87e-03	3.34e-02	up-regulated	116.7695	119.8133	106.3332	88.7564	85.366	93.219
Slc25a4	solute carrier family 25 (mitochondrial carrier, adenine nucleotide translocator), member 4	8	46660205	46664099	-	-0.350	1.27	11.99	14.1	3.21e-03	3.66e-02	down-regulated	3535.5823	3517.2543	3733.7287	4436.9983	4662.167	4553.805
Rps2	ribosomal protein S2	17	24939037	24940901	+	-0.339	1.26	8.66	64.4	6.79e-06	2.17e-04	down-regulated	351.7709	352.6631	364.6970	447.4852	447.525	448.416
Fhod3	formin homology 2 domain containing 3	18	24841445	25266564	+	-0.334	1.26	8.82	39.3	6.35e-05	1.40e-03	down-regulated	391.3621	382.3702	427.1723	487.1611	489.133	527.298
Usp13	ubiquitin specific peptidase 13 (isopeptidase T-3)	3	32870432	32992224	+	-0.336	1.26	8.89	37.5	7.86e-05	1.68e-03	down-regulated	435.6652	391.4320	429.0120	529.5996	543.804	501.741
Slc25a13	solute carrier family 25 (mitochondrial carrier, adenine nucleotide translocator), member 13	6	6041218	6217304	-	-0.335	1.26	7.51	30.6	1.85e-04	3.43e-03	down-regulated	147.0993	155.7848	177.4182	207.8429	193.202	200.719
Fyco1	FYVE and coiled-coil domain containing 1	9	123618565	123681110	-	-0.328	1.26	9.56	26.6	3.26e-04	5.51e-03	down-regulated	688.7020	630.4282	694.1458	859.5854	809.148	841.410
Rc3h1	RING CCCH (C3H) domains 1	1	160733981	160802546	+	0.334	1.26	7.34	26.8	3.45e-04	5.76e-03	up-regulated	177.7540	173.9873	185.8807	146.0073	152.884	124.727
Chchd10	coiled-coil-helix-coiled-coil-helix domain containing 10	10	75768964	75773584	+	-0.328	1.26	7.78	24.7	4.35e-04	6.95e-03	down-regulated	209.9794	189.5500	180.6560	232.1774	258.355	233.133
Plin3	perilipin 3	17	56585962	56597511	-	-0.334	1.26	7.28	20.7	8.58e-04	1.25e-02	down-regulated	131.3386	130.1359	145.9229	159.7028	193.363	157.311
Thap12	THAP domain containing 12	7	98352254	98367269	+	-0.336	1.26	7.00	44.7	1.40e-03	1.85e-02	down-regulated	108.5913	115.0460	112.5145	139.4240	144.122	137.931
Atp2b1	ATPase, Ca++ transporting, plasma membrane 1	10	98750243	98862005	+	-0.332	1.26	6.98	31.2	1.70e-03	2.17e-02	down-regulated	109.5121	107.7177	114.0598	134.7805	150.358	129.317
Ogn	osteoglycin	13	49761491	49777977	+	-0.333	1.26	7.33	16.1	2.10e-03	2.58e-02	down-regulated	131.7719	158.7398	133.1924	178.2770	163.797	188.195
Col15a1	collagen, type XV, alpha 1	4	47207744	47313165	+	0.328	1.26	6.93	16.9	2.35e-03	2.84e-02	up-regulated	139.6793	137.2278	125.2450	116.4414	104.933	96.846
Prox1	prospero homeobox 1	1	189850232	189903024	-	-0.335	1.26	6.86	27.4	2.38e-03	2.87e-02	down-regulated	99.3841	97.2375	108.3200	134.1927	130.844	117.190
Bpnt2	3'(2'), 5'-bisphosphate nucleotidase 2	4	4762484	4793306	-	-0.334	1.26	6.84	35.8	2.65e-03	3.13e-02	down-regulated	99.5466	102.5958	97.5763	127.9621	124.071	123.480
Cdv3	carnitine deficiency-associatedexpressed in ventricle 3	9	103230301	103243034	-	-0.336	1.26	7.23	14.8	2.79e-03	3.27e-02	down-regulated	125.8685	121.8620	145.4814	157.1165	189.869	146.204
Tomm70a	translocase of outer mitochondrial membrane 70A	16	56942077	56974893	+	-0.328	1.26	6.85	30.5	3.11e-03	3.56e-02	down-regulated	98.3009	103.8566	100.3726	130.0781	129.178	118.040
Azin1	antizyme inhibitor 1	15	38487674	38523506	-	0.332	1.26	7.18	13.8	3.50e-03	3.93e-02	up-regulated	147.5867	176.8635	156.8138	133.4873	137.080	109.200
Ets1	E26 avian leukemia oncogene 1, 5' domain	9	32547501	32669116	+	-0.331	1.26	6.78	14.9	3.52e-03	3.93e-02	down-regulated	103.8794	99.9166	84.4778	126.0811	121.652	112.657
Dennd5a	DENN/MADD domain containing 5A	7	109492987	109559677	-	0.323	1.25	7.93	40.5	5.57e-05	1.25e-03	up-regulated	282.0125	256.8440	268.5924	212.6040	223.413	205.309
Slc25a11	solute carrier family 25 (mitochondrial carrier oxoglutarate carrier), member 11	11	70534845	70538356	-	-0.320	1.25	8.77	36.0	9.30e-05	1.93e-03	down-regulated	402.8441	377.2089	387.2146	499.2696	467.523	481.114
Crip2	cysteine rich protein 2	12	113103856	113109126	+	-0.322	1.25	9.31	34.9	1.06e-04	2.16e-03	down-regulated	560.9921	573.7326	557.4212	702.6452	698.194	701.383
Mycbp2	MYC binding protein 2, E3 ubiquitin protein ligase	14	103350847	103584276	-	-0.317	1.25	7.71	32.1	1.50e-04	2.89e-03	down-regulated	181.7619	198.2179	175.6521	225.4766	231.531	230.867
Tcf25	transcription factor 25 (basic helix-loop-helix)	8	124097511	124130913	+	0.323	1.25	7.57	53.2	1.76e-04	3.28e-03	up-regulated	208.6254	211.5742	208.3983	167.0502	168.796	163.205
Oga	O-GlcNAcase	19	45738694	45772274	-	-0.323	1.25	7.55	51.1	1.93e-04	3.55e-03	down-regulated	158.2563	166.6196	170.7217	199.0848	214.812	202.192
Ndufs8	NADH:ubiquinone oxidoreductase core subunit S8	19	3958863	3962774	-	-0.324	1.25	7.39	25.6	4.07e-04	6.58e-03	down-regulated	154.6817	153.6573	135.1792	182.5678	189.332	179.752
Glud1	glutamate dehydrogenase 1	14	34032684	34066990	+	-0.322	1.25	7.12	44.9	1.39e-03	1.83e-02	down-regulated	117.9069	123.5562	125.5394	149.8867	151.110	154.931
Sdha	succinate dehydrogenase complex, subunit A, flavoprotein (Fp)	13	74470374	74498359	-	-0.320	1.25	10.61	17.4	1.60e-03	2.07e-02	down-regulated	1427.3938	1325.3136	1420.3019	1672.0300	1772.093	1731.386
Nfat5	nuclear factor of activated T cells 5	8	108020072	108106149	+	0.318	1.25	7.07	28.9	1.95e-03	2.44e-02	up-regulated	150.5655	139.9857	150.3382	123.9063	111.330	115.943
Sh3pxd2a	SH3 and PX domains 2A	19	47248613	47453053	-	0.321	1.25	7.00	28.8	2.27e-03	2.77e-02	up-regulated	144.3913	132.5786	144.1569	114.8543	116.599	103.363
Mknk2	MAP kinase-interacting serine/threonine kinase 2	10	80501152	80512264	-	-0.318	1.25	7.26	15.0	2.64e-03	3.13e-02	down-regulated	129.1181	126.5506	148.5721	144.9492	188.041	167.851
Tcf20	transcription factor 20	15	82692648	82872304	-	-0.317	1.25	6.89	35.7	3.66e-03	4.06e-02	down-regulated	102.9587	107.2843	103.4633	128.5499	134.070	125.690
Zfp148	zinc finger protein 148	16	33201145	33324273	+	0.317	1.25	6.86	36.4	4.15e-03	4.51e-02	up-regulated	121.8606	128.2841	131.1320	98.9840	100.579	104.496
Rps3a1	ribosomal protein S3A1	3	86045247	86049975	-	0.305	1.24	8.43	36.9	8.37e-05	1.76e-03	up-regulated	351.1752	394.8992	391.5562	303.8879	310.284	300.228
Dlst	dihydrolipoamide S-succinyltransferase (E2 component of 2-oxo-glutarate complex)	12	85157597	85180865	+	-0.308	1.24	9.12	30.3	1.91e-04	3.52e-03	down-regulated	519.2345	467.1181	503.0404	616.0636	620.139	595.527
Golgb1	golgi autoantigen, golgin subfamily b, macrogolgin 1	16	36695455	36753447	+	0.310	1.24	7.62	33.6	2.47e-04	4.33e-03	up-regulated	215.0163	205.4673	228.7819	171.7525	186.644	161.788
Plec	plectin	15	76055174	76115578	-	-0.315	1.24	8.83	24.5	4.53e-04	7.18e-03	down-regulated	387.6250	408.8071	419.1513	525.7202	526.548	450.399
Phb	prohibitin	11	95557783	95571599	+	-0.316	1.24	7.44	40.0	4.60e-04	7.27e-03	down-regulated	154.4109	157.1244	148.8664	186.0358	197.449	185.815
Slc16a1	solute carrier family 16 (monocarboxylic acid transporters), member 1	3	104545980	104565778	+	-0.312	1.24	8.59	21.7	7.19e-04	1.07e-02	down-regulated	338.1767	349.3930	341.6642	430.4980	463.276	376.164
Alpk3	alpha-kinase 3	7	80707321	80755360	+	0.314	1.24	8.22	19.7	1.03e-03	1.44e-02	up-regulated	327.5613	308.3783	355.8665	257.6875	298.404	236.307
Mlf1	myeloid leukemia factor 1	3	67281430	67307333	+	-0.307	1.24	7.26	18.5	1.37e-03	1.81e-02	down-regulated	141.2500	127.9295	138.1963	162.0539	154.873	183.832
Perp	PERP, TP53 apoptosis effector	10	18720819	18732821	+	0.310	1.24	7.21	18.8	1.48e-03	1.94e-02	up-regulated	150.0239	150.7417	186.1750	126.0811	129.984	133.964
Zfp970	zinc finger protein 970	2	177156096	177170987	+	-0.312	1.24	7.16	22.0	1.70e-03	2.17e-02	down-regulated	135.1840	119.4981	123.6261	145.3607	168.796	152.494
Casq2	calsequestrin 2	3	101993731	102053830	+	0.310	1.24	10.34	16.8	1.81e-03	2.29e-02	up-regulated	1499.3187	1406.3974	1407.5713	1151.1297	1196.250	1111.661
Nufip2	nuclear fragile X mental retardation protein interacting protein 2	11	77576566	77608792	+	0.315	1.24	7.48	16.0	2.14e-03	2.62e-02	up-regulated	195.6269	210.0377	185.2184	167.9906	165.517	138.384
Appl2	adaptor protein, phosphotyrosine interaction, PH domain and leucine zipper containing 2	10	83435897	83484741	-	0.310	1.24	7.14	14.0	3.33e-03	3.76e-02	up-regulated	140.2751	141.2859	182.5692	120.6147	127.189	123.990
Gab1	growth factor receptor bound protein 2-associated protein 1	8	81491060	81607148	-	0.316	1.24	6.91	26.4	3.63e-03	4.04e-02	up-regulated	125.8685	130.0571	138.9322	101.3351	100.364	113.393
B4galt1	UDP-Gal:betaGlcNAc beta 1,4- galactosyltransferase, polypeptide 1	4	40804602	40855711	-	0.306	1.24	6.96	25.2	4.05e-03	4.41e-02	up-regulated	140.8709	125.0534	142.9795	108.9764	115.255	104.270
Axl	AXL receptor tyrosine kinase	7	25455925	25488502	-	0.312	1.24	6.90	27.8	4.19e-03	4.53e-02	up-regulated	131.3928	129.4661	129.6602	97.1618	103.966	111.240
Gls	glutaminase	1	52202608	52274168	-	-0.310	1.24	6.91	30.0	4.33e-03	4.64e-02	down-regulated	106.0458	108.1905	102.5802	133.6636	128.210	128.410
Sh3glb1	SH3-domain GRB2-like B1 (endophilin)	3	144389426	144426186	-	-0.296	1.23	8.29	50.7	2.04e-05	5.50e-04	down-regulated	283.9623	269.0972	286.6948	342.0355	345.764	336.836
Mbnl2	muscleblind like splicing factor 2	14	120513077	120669110	+	-0.295	1.23	8.08	50.3	4.04e-05	9.64e-04	down-regulated	240.7424	237.4596	249.2390	292.8374	308.242	285.835
Suclg1	succinate-CoA ligase, GDP-forming, alpha subunit	6	73225488	73253890	+	-0.294	1.23	8.07	39.5	6.25e-05	1.38e-03	down-regulated	251.8994	226.9006	244.5295	288.8404	300.501	291.502
Ubb	ubiquitin B	11	62441997	62444039	+	0.294	1.23	7.97	40.8	8.95e-05	1.86e-03	up-regulated	268.5266	276.2679	277.1285	215.8956	217.178	232.963
Tsc22d1	TSC22 domain family, member 1	14	76652401	76745205	+	0.304	1.23	7.85	35.5	1.03e-04	2.11e-03	up-regulated	245.8876	254.5983	258.5846	199.3787	194.438	217.096
Cds2	CDP-diacylglycerol synthase (phosphatidate cytidylyltransferase) 2	2	132105068	132153970	+	-0.299	1.23	7.83	50.0	1.41e-04	2.74e-03	down-regulated	199.9597	201.9214	207.0737	253.8081	247.711	242.880
Anapc5	anaphase-promoting complex subunit 5	5	122925522	122960402	-	0.304	1.23	7.78	42.1	1.53e-04	2.93e-03	up-regulated	245.0752	242.0693	234.5216	192.3840	193.310	195.166
Syne1	spectrin repeat containing, nuclear envelope 1	10	4970192	5501013	-	0.297	1.23	9.17	31.5	1.64e-04	3.10e-03	up-regulated	641.1492	617.4658	649.5521	496.2718	511.926	534.552
Eif3a	eukaryotic translation initiation factor 3, subunit A	19	60749554	60779131	-	0.293	1.23	8.39	29.5	2.13e-04	3.84e-03	up-regulated	368.1273	343.5619	391.0411	293.5428	319.746	280.451
Ipo5	importin 5	14	121134255	121185458	+	0.297	1.23	8.32	28.8	2.35e-04	4.16e-03	up-regulated	325.3949	355.9727	374.4104	272.8525	306.951	273.878
Ndufb7	NADH:ubiquinone oxidoreductase subunit B7	8	84293387	84298252	+	-0.304	1.23	7.55	31.3	4.43e-04	7.04e-03	down-regulated	166.5970	173.3963	159.2422	199.9077	214.974	197.716
Cav1	caveolin 1, caveolae protein	6	17306287	17341327	+	-0.304	1.23	8.11	20.3	9.10e-04	1.30e-02	down-regulated	275.4050	227.8462	236.9500	302.0657	300.017	306.065
Usp15	ubiquitin specific peptidase 15	10	122940911	123032924	-	-0.302	1.23	7.26	44.6	1.66e-03	2.13e-02	down-regulated	132.3135	132.5786	143.3474	163.5234	169.818	166.605
Mical3	microtubule associated monooxygenase, calponin and LIM domain containing 3	6	120908507	121150716	-	0.299	1.23	7.24	17.7	1.97e-03	2.45e-02	up-regulated	168.9800	149.5991	177.4917	142.5981	136.704	121.213
Inpp4b	inositol polyphosphate-4-phosphatase, type II	8	82068895	82865553	+	0.303	1.23	7.52	16.2	2.03e-03	2.52e-02	up-regulated	201.5845	206.1765	195.9621	173.5746	173.097	139.574
Pex19	peroxisomal biogenesis factor 19	1	171954322	171964064	+	-0.293	1.23	7.09	30.1	3.93e-03	4.31e-02	down-regulated	125.1644	117.8039	121.1977	152.1203	144.606	146.657
Lamc1	laminin, gamma 1	1	153094668	153208532	-	0.292	1.22	8.50	44.2	3.81e-05	9.24e-04	up-regulated	404.4147	384.8918	405.0226	319.7582	320.391	329.129
Eif4b	eukaryotic translation initiation factor 4B	15	101982208	102005608	+	0.283	1.22	8.18	42.3	4.81e-05	1.10e-03	up-regulated	300.9686	322.9167	328.1978	253.6318	261.366	262.487
Ddx17	DEAD box helicase 17	15	79411897	79430976	-	0.285	1.22	8.03	43.9	1.04e-04	2.12e-03	up-regulated	291.0031	273.8645	289.7854	224.7712	237.605	234.380
Kmt2c	lysine (K)-specific methyltransferase 2C	5	25476793	25703853	-	0.283	1.22	7.97	31.0	1.75e-04	3.28e-03	up-regulated	277.9505	255.7015	287.5778	229.0621	214.974	226.220
Itgb1	integrin beta 1 (fibronectin receptor beta)	8	129412135	129460060	+	-0.286	1.22	8.96	30.4	1.89e-04	3.49e-03	down-regulated	440.0522	430.8707	476.8435	536.7119	573.962	521.745
Ctnnb1	catenin (cadherin associated protein), beta 1	9	120762466	120789573	+	0.292	1.22	9.25	30.0	2.01e-04	3.67e-03	up-regulated	668.3377	671.3247	668.0960	551.2303	552.996	525.768
Mfn1	mitofusin 1	3	32583594	32633374	+	-0.284	1.22	8.62	26.3	3.38e-04	5.67e-03	down-regulated	347.4923	333.7909	383.9767	435.5530	450.858	402.005
Kif1c	kinesin family member 1C	11	70591170	70622796	+	0.285	1.22	9.52	26.1	3.48e-04	5.80e-03	up-regulated	805.9589	779.8303	827.7061	640.9860	677.282	650.098
Vcl	vinculin	14	20979436	21083744	+	-0.284	1.22	7.72	30.8	5.04e-04	7.87e-03	down-regulated	185.7156	196.1691	186.2486	235.5866	233.842	217.719
Atp11a	ATPase, class VI, type 11A	8	12807016	12918728	+	0.282	1.22	7.78	23.4	5.37e-04	8.32e-03	up-regulated	218.2659	237.6960	264.2508	201.4947	196.320	190.519
Pygm	muscle glycogen phosphorylase	19	6434438	6448494	+	-0.289	1.22	9.90	20.8	8.34e-04	1.22e-02	down-regulated	860.2275	846.1788	874.6546	1061.6091	1058.257	1012.549
Ndufv3	NADH:ubiquinone oxidoreductase core subunit V3	17	31739089	31750300	+	-0.281	1.22	7.59	34.4	1.02e-03	1.42e-02	down-regulated	179.0538	168.3138	169.3236	201.6711	212.877	209.276
Ndufs4	NADH:ubiquinone oxidoreductase core subunit S4	13	114424331	114524630	-	-0.289	1.22	7.43	46.9	1.37e-03	1.81e-02	down-regulated	152.7861	152.8299	157.2553	186.1534	189.224	186.495
Ndufa8	NADH:ubiquinone oxidoreductase subunit A8	2	35926336	35939350	-	-0.282	1.22	7.41	28.3	1.94e-03	2.43e-02	down-regulated	155.3316	154.7998	147.8362	190.3855	184.708	177.995
Ubr2	ubiquitin protein ligase E3 component n-recognin 2	17	47239217	47321812	-	-0.284	1.22	7.36	24.3	2.21e-03	2.69e-02	down-regulated	145.9619	135.8882	157.9912	182.3915	169.334	180.262
Rnf10	ring finger protein 10	5	115379829	115410980	-	-0.282	1.22	7.31	14.4	3.06e-03	3.51e-02	down-regulated	144.4454	128.8751	152.2514	175.2205	186.644	152.324
Dcaf11	DDB1 and CUL4 associated factor 11	14	55796557	55807522	+	-0.283	1.22	7.26	34.7	3.16e-03	3.60e-02	down-regulated	138.8669	137.6218	134.7377	161.5837	168.313	167.228
Hjv	hemojuvelin BMP co-receptor	3	96432479	96436532	+	-0.286	1.22	7.21	16.3	3.38e-03	3.82e-02	down-regulated	145.2037	127.5355	123.5525	162.7593	154.067	163.261
Ndufa9	NADH:ubiquinone oxidoreductase subunit A9	6	126798826	126826107	-	-0.269	1.21	8.25	39.0	7.03e-05	1.53e-03	down-regulated	274.2676	267.7970	285.5174	328.6927	345.065	317.229
Cox5a	cytochrome c oxidase subunit 5A	9	57423012	57439710	+	-0.279	1.21	8.44	36.4	8.87e-05	1.85e-03	down-regulated	325.1241	302.8230	314.2163	378.7724	389.199	368.174
Atp5d	ATP synthase, H+ transporting, mitochondrial F1 complex, delta subunit	10	79974451	79981662	+	-0.278	1.21	8.01	40.8	1.69e-04	3.18e-03	down-regulated	235.3805	219.9663	239.8935	269.9724	288.405	278.921
Igf2r	insulin-like growth factor 2 receptor	17	12901293	12988593	-	-0.270	1.21	8.82	27.3	2.92e-04	5.01e-03	down-regulated	378.3636	410.9347	436.2235	482.5175	505.637	479.754
Eef1a2	eukaryotic translation elongation factor 1 alpha 2	2	180783551	180798808	-	-0.274	1.21	9.54	20.3	9.19e-04	1.31e-02	down-regulated	653.7686	652.8858	718.2823	815.7362	845.057	770.065
Cpd	carboxypeptidase D	11	76668034	76737834	-	0.273	1.21	7.63	33.9	1.22e-03	1.66e-02	up-regulated	204.3467	215.0414	224.6610	179.8640	171.753	177.825
Cluh	clustered mitochondria (cluA/CLU1) homolog	11	74539707	74561680	+	-0.275	1.21	8.22	17.7	1.49e-03	1.95e-02	down-regulated	272.3720	263.0297	270.5057	351.6753	326.519	290.878
Grb10	growth factor receptor bound protein 10	11	11880499	11987428	-	0.276	1.21	7.52	36.6	1.61e-03	2.07e-02	up-regulated	192.5939	198.7301	207.8096	163.5234	171.000	156.914
Rpl41	ribosomal protein L41	10	128383979	128385037	-	0.271	1.21	7.47	23.0	2.38e-03	2.87e-02	up-regulated	177.9706	204.7976	194.1224	157.5280	161.324	156.121
Nudt3	nudix (nucleotide diphosphate linked moiety X)-type motif 3	17	27798356	27842426	-	0.274	1.21	7.38	33.6	2.95e-03	3.42e-02	up-regulated	172.2297	180.0548	189.4128	147.3592	154.390	143.371
Usp24	ubiquitin specific peptidase 24	4	106173179	106303798	+	-0.261	1.20	8.03	33.5	3.57e-04	5.92e-03	down-regulated	239.3342	229.0281	241.7332	283.9030	293.566	268.211
Akap6	A kinase (PRKA) anchor protein 6	12	52745371	53202351	+	-0.269	1.20	9.24	25.7	3.75e-04	6.15e-03	down-regulated	527.9001	556.2393	558.3778	667.2014	653.253	645.112
Atp5h	ATP synthase, H+ transporting, mitochondrial F0 complex, subunit D	11	115306517	115310745	-	-0.261	1.20	9.37	23.5	5.27e-04	8.19e-03	down-regulated	595.3297	594.4960	614.3039	695.4742	715.772	735.837
Ube2d3	ubiquitin-conjugating enzyme E2D 3	3	135143993	135173975	+	-0.260	1.20	8.30	23.1	5.65e-04	8.67e-03	down-regulated	266.1436	293.8794	299.7197	345.3859	358.128	319.099
Taok1	TAO kinase 1	11	77419988	77516185	-	-0.257	1.20	8.63	22.6	6.15e-04	9.33e-03	down-regulated	352.2584	381.4246	350.2003	436.7874	434.678	415.888
Ptpn11	protein tyrosine phosphatase, non-receptor type 11	5	121268596	121329460	-	0.260	1.20	8.51	19.8	1.01e-03	1.42e-02	up-regulated	403.6565	365.3497	418.4890	316.9956	356.838	311.109
Srsf5	serine and arginine-rich splicing factor 5	12	80992269	80997281	+	0.259	1.20	7.60	18.1	2.33e-03	2.82e-02	up-regulated	201.6387	220.2815	207.2945	171.6937	164.173	186.325
Prdx1	peroxiredoxin 1	4	116542796	116557197	+	-0.264	1.20	7.44	22.0	3.41e-03	3.84e-02	down-regulated	156.1441	162.4039	149.6759	184.8602	196.427	177.315
Zfp445	zinc finger protein 445	9	122677975	122715916	-	-0.265	1.20	7.38	19.9	3.96e-03	4.33e-02	down-regulated	156.2524	154.7998	139.6680	178.1594	183.418	176.408
Efcab2	EF-hand calcium binding domain 2	1	178233583	178312078	+	0.267	1.20	7.31	22.3	4.66e-03	4.94e-02	up-regulated	167.9510	174.4601	172.4878	131.9003	141.058	152.154
Sdhc	succinate dehydrogenase complex, subunit C, integral membrane protein	1	170956726	170978209	-	-0.245	1.19	8.25	27.8	3.03e-04	5.16e-03	down-regulated	270.6389	286.3935	274.2586	318.2300	324.960	335.759
Fem1a	fem 1 homolog a	17	56563793	56570608	+	-0.248	1.19	8.16	25.7	3.90e-04	6.36e-03	down-regulated	258.3445	270.3186	250.5636	303.3001	305.608	310.825
Reep5	receptor accessory protein 5	18	34477938	34508044	-	-0.256	1.19	7.97	22.3	6.40e-04	9.65e-03	down-regulated	221.9488	238.1688	220.6873	273.7930	258.570	275.294
Nrd1	nardilysin, N-arginine dibasic convertase, NRD convertase 1	4	108857852	108918974	+	0.250	1.19	8.00	28.0	7.24e-04	1.07e-02	up-regulated	277.3547	260.1142	291.2572	224.0071	243.787	224.180
D5Ertd579e	DNA segment, Chr 5, ERATO Doi 579, expressed	5	36757827	36854083	-	0.245	1.19	8.04	34.0	7.77e-04	1.14e-02	up-regulated	282.0125	287.3785	285.3702	230.0026	244.970	241.463
Cyc1	cytochrome c-1	15	76227711	76230460	+	-0.247	1.19	8.98	19.7	1.01e-03	1.42e-02	down-regulated	486.5758	449.0732	449.9107	538.0050	563.264	533.532
Bmpr1a	bone morphogenetic protein receptor, type 1A	14	34133018	34225335	-	0.252	1.19	7.81	17.4	1.58e-03	2.04e-02	up-regulated	238.6843	257.8290	230.9159	207.8429	207.931	190.915
Polr2m	polymerase (RNA) II (DNA directed) polypeptide M	9	71385719	71393265	-	0.257	1.19	7.71	33.6	1.71e-03	2.18e-02	up-regulated	225.1984	216.3416	238.4953	191.5611	187.343	186.439
Ubxn2a	UBX domain protein 2A	12	4926814	4957749	-	0.257	1.19	7.65	34.4	2.11e-03	2.59e-02	up-regulated	219.3491	217.5629	216.5664	180.1579	186.214	176.862
Apc	APC, WNT signaling pathway regulator	18	34353350	34455243	+	0.254	1.19	7.56	27.1	3.19e-03	3.64e-02	up-regulated	208.5170	199.1635	203.9830	172.4578	163.905	172.952
Cul3	cullin 3	1	80242640	80318407	-	-0.251	1.19	7.56	33.9	3.66e-03	4.06e-02	down-regulated	169.6300	165.0043	178.8899	203.9047	204.867	198.282
Cox5b	cytochrome c oxidase subunit 5B	1	36730568	36732469	+	-0.242	1.18	8.45	33.2	1.31e-04	2.61e-03	down-regulated	318.4082	323.6258	319.9561	373.2472	383.017	374.181
Chpt1	choline phosphotransferase 1	10	88305376	88339855	-	-0.243	1.18	8.98	25.6	3.79e-04	6.21e-03	down-regulated	464.5868	461.4052	462.9356	545.2936	541.009	546.962
Kidins220	kinase D-interacting substrate 220	12	25024902	25113151	+	0.241	1.18	7.99	26.8	1.20e-03	1.64e-02	up-regulated	258.4528	267.0879	294.3478	231.7659	228.251	229.166
Cfl2	cofilin 2, muscle	12	54905602	54910065	-	0.240	1.18	8.44	18.5	1.28e-03	1.72e-02	up-regulated	344.2427	369.4078	415.5456	313.7628	325.659	310.259
Agl	amylo-1,6-glucosidase, 4-alpha-glucanotransferase	3	116533648	116601815	-	-0.238	1.18	8.61	15.5	2.35e-03	2.84e-02	down-regulated	356.9703	322.2863	393.6166	431.5561	410.971	413.792
Ndufv1	NADH:ubiquinone oxidoreductase core subunit V1	19	4057499	4062755	-	-0.241	1.18	9.41	15.2	2.51e-03	3.00e-02	down-regulated	593.5965	653.9496	618.1304	698.1780	744.209	748.701
Svil	supervillin	18	4920497	5119293	+	0.233	1.18	9.47	14.8	2.79e-03	3.27e-02	up-regulated	742.6456	744.2528	821.1569	649.6853	627.611	672.199
Cast	calpastatin	13	74840485	74956993	-	-0.239	1.18	7.75	31.0	3.09e-03	3.54e-02	down-regulated	188.9110	197.5087	203.2472	232.3537	227.606	231.320
Dpp8	dipeptidylpeptidase 8	9	64939562	64991785	+	0.240	1.18	7.70	24.3	3.44e-03	3.87e-02	up-regulated	230.7769	223.1182	217.8174	186.4473	187.020	191.369
Atf6	activating transcription factor 6	1	170532026	170696414	-	0.244	1.18	8.12	13.7	3.59e-03	4.00e-02	up-regulated	309.9051	272.6826	317.4541	236.9973	279.320	238.630
Ube2b	ubiquitin-conjugating enzyme E2B	11	51875965	51894972	-	-0.240	1.18	7.64	33.4	4.20e-03	4.53e-02	down-regulated	179.0538	178.2818	186.9109	214.7788	211.856	212.109
Atp5c1	ATP synthase, H+ transporting, mitochondrial F1 complex, gamma polypeptide 1	2	10060841	10085321	-	-0.234	1.18	9.98	12.9	4.34e-03	4.65e-02	down-regulated	892.8320	940.1855	956.1889	1046.2090	1107.982	1105.598
Bcam	basal cell adhesion molecule	7	19490063	19504457	-	0.237	1.18	7.65	15.0	4.55e-03	4.83e-02	up-regulated	207.2172	232.3771	208.8398	178.5121	177.613	190.349
Cox4i1	cytochrome c oxidase subunit 4I1	8	121394964	121400948	+	-0.239	1.18	10.15	12.6	4.66e-03	4.94e-02	down-regulated	1040.5812	1046.8000	1037.2082	1193.8621	1249.416	1222.335
Ubr3	ubiquitin protein ligase E3 component n-recognin 3	2	69727276	69854354	+	-0.221	1.17	8.68	25.9	3.62e-04	5.97e-03	down-regulated	370.3479	370.1564	394.3525	429.5576	453.600	430.509
Ndufb8	NADH:ubiquinone oxidoreductase subunit B8	19	44537010	44543881	-	-0.229	1.17	8.93	24.8	4.27e-04	6.85e-03	down-regulated	441.8395	447.4972	452.4862	511.0842	524.021	527.582
Gpx4	glutathione peroxidase 4	10	79883000	79892273	+	0.227	1.17	8.53	20.5	8.90e-04	1.29e-02	up-regulated	405.6062	390.3683	398.9149	333.9240	360.870	319.779
Atp5g3	ATP synthase, H+ transporting, mitochondrial F0 complex, subunit C3 (subunit 9)	2	73738791	73742793	-	-0.230	1.17	9.12	19.5	1.07e-03	1.47e-02	down-regulated	514.1434	491.3093	530.8563	613.0659	594.497	581.983
Rps24	ribosomal protein S24	14	24540746	24547028	+	0.229	1.17	8.21	19.2	1.12e-03	1.54e-02	up-regulated	296.4733	328.0780	333.5697	253.8669	282.116	276.258
Cdh13	cadherin 13	8	119010150	120051668	+	0.223	1.17	8.07	15.1	2.59e-03	3.09e-02	up-regulated	268.9057	297.8193	297.4385	248.4004	229.703	257.047
Msi2	musashi RNA-binding protein 2	11	88230208	88609197	-	-0.223	1.17	7.95	24.2	3.04e-03	3.51e-02	down-regulated	216.1536	227.9249	239.5255	264.3883	258.248	269.911
Atp5pb	ATP synthase peripheral stalk-membrane subunit b	3	105850014	105866579	-	-0.222	1.17	9.69	13.8	3.47e-03	3.90e-02	down-regulated	751.5279	770.4927	760.2269	861.5839	886.504	897.512
Ndufa5	NADH:ubiquinone oxidoreductase subunit A5	6	24518661	24527689	-	-0.228	1.17	7.83	22.3	3.69e-03	4.09e-02	down-regulated	210.6293	194.6719	218.0382	240.4065	253.410	231.660
Got2	glutamatic-oxaloacetic transaminase 2, mitochondrial	8	96590761	96615029	-	-0.225	1.17	9.70	13.4	3.78e-03	4.17e-02	down-regulated	787.3820	726.8777	790.7654	887.9169	895.266	893.035
Lims1	LIM and senescent cell antigen-like domains 1	10	58159164	58260513	+	-0.222	1.17	8.00	12.7	4.56e-03	4.84e-02	down-regulated	217.2910	252.6677	236.6557	267.2685	294.211	257.217
Ndufv2	NADH:ubiquinone oxidoreductase core subunit V2	17	66385790	66408554	-	-0.218	1.16	8.47	21.8	7.04e-04	1.05e-02	down-regulated	331.5692	307.2751	343.0624	367.4281	379.684	387.441
Vps13d	vacuolar protein sorting 13D	4	144597619	144921598	-	-0.208	1.16	8.84	20.4	8.96e-04	1.29e-02	down-regulated	424.3457	410.5801	436.8122	486.5145	501.659	471.537
Scn5a	sodium channel, voltage-gated, type V, alpha	9	119312470	119408096	-	-0.215	1.16	8.34	17.6	1.52e-03	1.99e-02	down-regulated	289.4866	305.4234	304.2821	357.7295	356.676	322.386
Scp2	sterol carrier protein 2, liver	4	107901027	108002168	-	-0.215	1.16	8.19	20.3	1.85e-03	2.33e-02	down-regulated	274.5384	274.1403	259.2469	306.4742	318.455	307.029
Slk	STE20-like kinase	19	47568458	47633685	+	0.210	1.16	8.63	15.0	2.65e-03	3.14e-02	up-regulated	412.9720	426.7338	428.8648	339.6256	396.564	353.950
Scarb2	scavenger receptor class B, member 2	5	92589170	92653516	-	-0.214	1.16	8.01	19.2	3.65e-03	4.06e-02	down-regulated	227.9064	251.6433	235.6254	269.2082	277.761	277.108
Smyd1	SET and MYND domain containing 1	6	71190924	71239265	-	-0.217	1.16	9.11	13.1	4.10e-03	4.46e-02	down-regulated	481.4306	484.4932	570.0782	583.3825	595.679	593.543
Tln2	talin 2	9	67124367	67541357	-	0.216	1.16	7.94	17.4	4.24e-03	4.56e-02	up-regulated	245.5085	255.5045	287.5042	227.4751	220.887	225.993
Mef2a	myocyte enhancer factor 2A	7	66880911	67026435	-	-0.207	1.15	8.29	16.2	2.06e-03	2.55e-02	down-regulated	268.3641	283.2022	317.4541	319.9934	341.678	334.569
Ndufa10	NADH:ubiquinone oxidoreductase subunit A10	1	92367208	92401547	-	-0.206	1.15	9.02	13.3	3.88e-03	4.27e-02	down-regulated	507.8067	459.9080	476.9171	558.9891	562.941	534.212
Perm1	PPARGC1 and ESRR induced regulator, muscle 1	4	156287724	156305766	+	-0.189	1.14	8.47	15.1	2.60e-03	3.09e-02	down-regulated	319.9247	326.5808	343.9454	366.3701	400.542	355.027
Ctsb	cathepsin B	14	63359911	63383372	+	-0.188	1.14	8.48	13.3	3.86e-03	4.25e-02	down-regulated	345.4883	329.7721	322.4580	387.0015	372.857	369.704
Fh1	fumarate hydratase 1	1	175428944	175453201	-	-0.179	1.13	8.57	15.1	3.27e-03	3.71e-02	down-regulated	355.8330	352.9783	355.2042	399.2864	388.662	408.408
