# Supplementary material for: Disruption of the nuclear localization signal in RBM20 is causative in dilated cardiomyopathy
Source: JCI Insight. 2023 Jul 10;8(13):e170001. doi: 10.1172/jci.insight.170001 (PMC10371347; doi:10.1172/jci.insight.170001)
Supplement: Supporting data values [file jciinsight-8-170001-s068.xlsx]

## Sheet: Fig. 1E
MALE (4 mo)
Sex	Genotype	Ear tag	BW (g)
Male	WT	S71	27.41
Male	WT	S90	26.53
Male	WT	G312	30.77
Male	WT	S110	28.15
Male	WT	S135	24.45
Male	WT	S138	28.14
Male	WT	S157	26.53
Male	WT	S158	27.74
Male	WT	S175	30.33
Male	WT	S176	30.602
Male	WT	G532	27.899
Male	HM	S94	25.85
Male	HM	S111	26.27
Male	HM	S112	26.92
Male	HM	S163	26.12
Male	HM	S164	25.15
Male	HM	S172	30.309
Male	HM	S174	29.316
Male	HM	S193	28.233
Male	HM	S197	23.662
Male	HM	S200	25.742
FEMALE (4 mo)
Sex	Genotype	Ear tag	BW (g)
Female	WT	S85	21.28
Female	WT	S93	18.66
Female	WT	S84	22.24
Female	WT	S73	21.49
Female	WT	S119	21.83
Female	WT	S120	22.72
Female	WT	S121	22.25
Female	WT	S183	21.586
Female	WT	S184	22.042
Female	WT	S185	21.429
Female	HM	S87	19.51
Female	HM	S82	18.04
Female	HM	S75	22.47
Female	HM	S114	19.96
Female	HM	S115	19.99
Female	HM	S116	19.11
Female	HM	S117	19.47
Female	HM	S128	20.3
Female	HM	S130	21.88
Female	HM	S131	19.78
Female	HM	S132	20.26

## Sheet: Fig. 1F
MALE (4 mo)
Sex	Genotype	Ear tag	HW (g)	HW (mg)
Male	WT	S71	0.14	140
Male	WT	S90	0.13	130
Male	WT	G312	0.14	140
Male	WT	S110	0.12	120
Male	WT	S135	0.1355	135.5
Male	WT	S138	0.1369	136.9
Male	WT	S157	0.1225	122.5
Male	WT	S158	0.1218	121.8
Male	WT	S175	0.137	137
Male	WT	S176	0.152	152
Male	WT	G532	0.139	139
Male	HM	S94	0.11	110
Male	HM	S111	0.11	110
Male	HM	S112	0.17	170
Male	HM	S163	0.1117	111.7
Male	HM	S164	0.173	173
Male	HM	S172	0.139	139
Male	HM	S174	0.133	133
Male	HM	S193	0.132	132
Male	HM	S197	0.095	95
Male	HM	S200	0.115	115
FEMALE (4 mo)
Sex	Genotype	Ear tag	HW (g)	HW (mg)
Female	WT	S85	0.09	90
Female	WT	S93	0.11	110
Female	WT	S84	0.09	90
Female	WT	S73	0.102	102
Female	WT	S119	0.1	100
Female	WT	S120	0.09	90
Female	WT	S121	0.13	130
Female	WT	S183	0.101	101
Female	WT	S184	0.097	97
Female	WT	S185	0.111	111
Female	HM	S87	0.1	100
Female	HM	S82	0.08	80
Female	HM	S75	0.126	126
Female	HM	S114	0.1	100
Female	HM	S115	0.09	90
Female	HM	S116	0.1	100
Female	HM	S117	0.09	90
Female	HM	S128	0.0985	98.5
Female	HM	S130	0.1193	119.3
Female	HM	S131	0.09001	90.01
Female	HM	S132	0.09393	93.93

## Sheet: Fig. 1G
MALE (4 mo)
Sex	Genotype	Ear tag	HW/BW (mg/g)
Male	WT	S71	5.10762
Male	WT	S90	4.90011
Male	WT	G312	4.54989
Male	WT	S110	4.26288
Male	WT	S135	5.54192
Male	WT	S138	4.86496
Male	WT	S157	4.61741
Male	WT	S158	4.39077
Male	WT	S175	4.51698
Male	WT	S176	4.967
Male	WT	G532	4.98226
Male	HM	S94	4.25532
Male	HM	S111	4.18729
Male	HM	S112	6.31501
Male	HM	S163	4.27642
Male	HM	S164	6.87873
Male	HM	S172	4.5861
Male	HM	S174	4.53677
Male	HM	S193	4.67538
Male	HM	S197	4.01488
Male	HM	S200	4.46741
FEMALE (4 mo)
Sex	Genotype	Ear tag	HW/BW (mg/g)
Female	WT	S85	4.22932
Female	WT	S93	5.89496
Female	WT	S84	4.04676
Female	WT	S73	4.74639
Female	WT	S119	4.58085
Female	WT	S120	3.96127
Female	WT	S121	5.8427
Female	WT	S183	4.67896
Female	WT	S184	4.40069
Female	WT	S185	5.1799
Female	HM	S87	5.12558
Female	HM	S82	4.43459
Female	HM	S75	5.60748
Female	HM	S114	5.01002
Female	HM	S115	4.50225
Female	HM	S116	5.23286
Female	HM	S117	4.6225
Female	HM	S128	4.85222
Female	HM	S130	5.45247
Female	HM	S131	4.55056
Female	HM	S132	4.63623

## Sheet: Fig. 2A
MALE (4 mo)
Sex	Genotype	Ear tag	LVID;s (mm)
Male	WT	S110	3.30076
Male	WT	G312	3.94867
Male	WT	S71	3.05646
Male	WT	S90	3.12516
Male	WT	S118	3.31347
Male	WT	S158	3.19438
Male	WT	S157	2.80505
Male	WT	S138	3.37871
Male	HM	S94	4.01555
Male	HM	S112	3.81176
Male	HM	S76	4.32222
Male	HM	S111	4.18912
Male	HM	S113	3.82577
Male	HM	S163	4.06686
Male	HM	S164	4.31323
FEMALE (4 mo)
Sex	Genotype	Ear tag	LVID;s (mm)
Female	WT	S121	3.53302
Female	WT	S120 (no tag)	2.91143
Female	WT	S119	2.65555
Female	WT	S85	3.0042
Female	WT	S93	2.73142
Female	WT	S73	2.7009
Female	WT	S84	2.65224
Female	HM	S116	3.54773
Female	HM	S117	3.73908
Female	HM	S114	4.22404
Female	HM	S115	3.13644
Female	HM	S75	4.21882
Female	HM	S82	4.00305
Female	HM	S131	3.81428
Female	HM	S132 (tagless)	4.05914
Female	HM	S128	3.64502
Female	HM	S130	4.21139
Female	HM	S87	3.8023

## Sheet: Fig. 2B
MALE (4 mo)
Sex	Genotype	Ear tag	LVID;d (mm)
Male	WT	S110	4.32594
Male	WT	G312	4.83917
Male	WT	S71	4.16453
Male	WT	S90	4.17877
Male	WT	S118	4.49205
Male	WT	S158	4.12519
Male	WT	S157	3.77078
Male	WT	S138	4.39399
Male	HM	S94	4.60956
Male	HM	S112	4.7861
Male	HM	S76	4.92744
Male	HM	S111	4.83706
Male	HM	S113	4.76746
Male	HM	S163	4.60064
Male	HM	S164	4.83566
FEMALE (4 mo)
Sex	Genotype	Ear tag	LVID;d (mm)
Female	WT	S121	4.32009
Female	WT	S120 (no tag)	4.02006
Female	WT	S119	3.7053
Female	WT	S85	3.90602
Female	WT	S93	3.82112
Female	WT	S73	3.8179
Female	WT	S84	3.67283
Female	HM	S116	4.23445
Female	HM	S117	4.39089
Female	HM	S114	4.68254
Female	HM	S115	4.09176
Female	HM	S75	4.68418
Female	HM	S82	4.41423
Female	HM	S131	4.36099
Female	HM	S132 (tagless)	4.63783
Female	HM	S128	4.36739
Female	HM	S130	4.80647
Female	HM	S87	4.27638

## Sheet: Fig. 2C
MALE (4 mo)
Sex	Genotype	Ear tag	ESV (uL)
Male	WT	S110	44.2103
Male	WT	G312	67.9261
Male	WT	S71	36.6473
Male	WT	S90	38.6865
Male	WT	S118	44.5795
Male	WT	S158	40.8452
Male	WT	S157	29.7145
Male	WT	S138	46.7596
Male	HM	S94	70.672
Male	HM	S112	62.4217
Male	HM	S76	84.2764
Male	HM	S111	78.2226
Male	HM	S113	63.0029
Male	HM	S163	72.8218
Male	HM	S164	83.7256
FEMALE (4 mo)
Sex	Genotype	Ear tag	ESV (uL)
Female	WT	S121	52.0685
Female	WT	S120 (no tag)	32.5247
Female	WT	S119	25.9613
Female	WT	S85	35.1436
Female	WT	S93	27.8016
Female	WT	S73	27.1626
Female	WT	S84	25.8736
Female	HM	S116	52.5533
Female	HM	S117	59.611
Female	HM	S114	79.69
Female	HM	S115	39.0112
Female	HM	S75	79.4496
Female	HM	S82	70.1349
Female	HM	S131	62.6167
Female	HM	S132 (tagless)	72.482
Female	HM	S128	56.1297
Female	HM	S130	79.1342
Female	HM	S87	62.0629

## Sheet: Fig. 2D
MALE (4 mo)
Sex	Genotype	Ear tag	EDV (uL)
Male	WT	S110	84.4634
Male	WT	G312	109.587
Male	WT	S71	77.0368
Male	WT	S90	77.6533
Male	WT	S118	92.0675
Male	WT	S158	75.3983
Male	WT	S157	60.8397
Male	WT	S138	87.4212
Male	HM	S94	97.8165
Male	HM	S112	106.821
Male	HM	S76	114.324
Male	HM	S111	109.474
Male	HM	S113	105.832
Male	HM	S163	97.3817
Male	HM	S164	109.422
FEMALE (4 mo)
Sex	Genotype	Ear tag	EDV (uL)
Female	WT	S121	83.9947
Female	WT	S120 (no tag)	70.8656
Female	WT	S119	58.3288
Female	WT	S85	66.1854
Female	WT	S93	62.7777
Female	WT	S73	62.6676
Female	WT	S84	57.1235
Female	HM	S116	80.1448
Female	HM	S117	87.2728
Female	HM	S114	101.513
Female	HM	S115	73.871
Female	HM	S75	101.557
Female	HM	S82	88.3665
Female	HM	S131	85.911
Female	HM	S132 (tagless)	99.2728
Female	HM	S128	86.1804
Female	HM	S130	107.873
Female	HM	S87	82.0516

## Sheet: Fig. 2E
MALE (4 mo)
Sex	Genotype	Ear tag	SV (uL)
Male	WT	S110	40.2531
Male	WT	G312	41.6612
Male	WT	S71	40.3895
Male	WT	S90	38.9668
Male	WT	S118	47.488
Male	WT	S158	34.553
Male	WT	S157	31.1252
Male	WT	S138	40.6616
Male	HM	S94	27.1445
Male	HM	S112	44.3995
Male	HM	S76	30.048
Male	HM	S111	31.2515
Male	HM	S113	42.8293
Male	HM	S163	24.5599
Male	HM	S164	25.6967
FEMALE (4 mo)
Sex	Genotype	Ear tag	SV (uL)
Female	WT	S121	31.9262
Female	WT	S120 (no tag)	38.3409
Female	WT	S119	32.3675
Female	WT	S85	31.0418
Female	WT	S93	34.9761
Female	WT	S73	35.505
Female	WT	S84	31.2499
Female	HM	S116	27.5915
Female	HM	S117	27.6618
Female	HM	S114	21.8233
Female	HM	S115	34.8599
Female	HM	S75	22.1073
Female	HM	S82	18.2317
Female	HM	S131	23.2943
Female	HM	S132 (tagless)	26.7909
Female	HM	S128	30.0507
Female	HM	S130	28.7386
Female	HM	S87	19.9887

## Sheet: Fig. 2F
MALE (4 mo)
Sex	Genotype	Ear tag	EF (%)
Male	WT	S110	47.6575
Male	WT	G312	38.0165
Male	WT	S71	52.4288
Male	WT	S90	50.1805
Male	WT	S118	51.5795
Male	WT	S158	45.8274
Male	WT	S157	51.1594
Male	WT	S138	46.5123
Male	HM	S94	27.7505
Male	HM	S112	41.5643
Male	HM	S76	26.2831
Male	HM	S111	28.5469
Male	HM	S113	40.469
Male	HM	S163	25.2202
Male	HM	S164	23.484
FEMALE (4 mo)
Sex	Genotype	Ear tag	EF (%)
Female	WT	S121	38.0097
Female	WT	S120 (no tag)	54.1037
Female	WT	S119	55.4915
Female	WT	S85	46.9013
Female	WT	S93	55.7142
Female	WT	S73	56.6561
Female	WT	S84	54.7059
Female	HM	S116	34.4271
Female	HM	S117	31.6958
Female	HM	S114	21.4979
Female	HM	S115	47.1902
Female	HM	S75	21.7684
Female	HM	S82	20.6319
Female	HM	S131	27.1145
Female	HM	S132 (tagless)	26.9871
Female	HM	S128	34.8696
Female	HM	S130	26.6412
Female	HM	S87	24.3612

## Sheet: Fig. 2G
MALE (4 mo)
Sex	Genotype	Ear tag	FS (%)
Male	WT	S110	23.6985
Male	WT	G312	18.4018
Male	WT	S71	26.6073
Male	WT	S90	25.2133
Male	WT	S118	26.237
Male	WT	S158	22.5642
Male	WT	S157	25.6108
Male	WT	S138	23.1061
Male	HM	S94	12.8867
Male	HM	S112	20.3577
Male	HM	S76	12.2828
Male	HM	S111	13.3953
Male	HM	S113	19.7524
Male	HM	S163	11.6023
Male	HM	S164	10.8036
FEMALE (4 mo)
Sex	Genotype	Ear tag	FS (%)
Female	WT	S121	18.2189
Female	WT	S120 (no tag)	27.5774
Female	WT	S119	28.3313
Female	WT	S85	23.0879
Female	WT	S93	28.5178
Female	WT	S73	29.2567
Female	WT	S84	27.7874
Female	HM	S116	16.2175
Female	HM	S117	14.8447
Female	HM	S114	9.7917
Female	HM	S115	23.3475
Female	HM	S75	9.93463
Female	HM	S82	9.31498
Female	HM	S131	12.5364
Female	HM	S132 (tagless)	12.4777
Female	HM	S128	16.54
Female	HM	S130	12.3808
Female	HM	S87	11.0859

[truncated: 13 more sheets: Fig. 2H, Fig. S3B, Fig. S4E, Fig. S6A, Fig. S6B, Fig. S6C, Fig. S6D, Fig. S6E, Fig. S6F, Fig. S6G, Fig. S6H, Fig. S7A, Fig. S7B]
